# Supplementary material for: Astrocytic ApoE underlies maturation of hippocampal neurons and cognitive recovery after traumatic brain injury in mice
Source: Commun Biol. 2021 Nov 18;4:1303. doi: 10.1038/s42003-021-02841-4 (PMC8602391; doi:10.1038/s42003-021-02841-4)
Supplement: Supplementary file 4 — Supplementary Data 1 [file 42003_2021_2841_MOESM4_ESM.xlsx]

## Sheet: Figure 2a
Ctr	cKO
0.5	0.19	Normalized ApoE Expression
0.5	0.01
0.4	0.14
0.66	0.06

## Sheet: Figure 2b
Ctr, Sham
852180	949693	1296669
cKO, Sham
108041	160123	175298
Ctr, CCI
975147	1745606	1063609
cKO, CCI
155042	139407	513955

## Sheet: Figure 3i
Genotype	Surgery	@10um	@20um	@30um	@40um	@50um	@60um	@70um	@80um	@90um	@100um	@110um	@120um	@130um	@140um	@150um	@160um	@170um	@180um	@190um	@200um	@210um	@220um	@230um	@240um	@250um	@260um	@270um	@280um	@290um	@300um
0 (Ctr)	0 (Sham)	0	2	4	4	5	5	5	5	5	4	4	3	4	4	4	2	2	2	1	0	0	0	0	0	0	0	0	0	0	0
0	0	0	3	1	1	1	3	7	5	5	7	6	6	4	4	4	5	5	6	3	2	2	1	1	0	0	0	0	0	0	0
0	0	1	1	3	4	7	7	7	9	9	8	10	8	10	5	5	4	5	2	0	0	0	0	0	0	0	0	0	0	0	0
0	0	0	2	4	5	5	5	5	6	6	6	4	4	4	2	2	1	1	1	1	0	0	0	0	0	0	0	0	0	0	0
0	0	2	2	3	3	4	5	5	5	5	5	7	8	8	8	9	8	8	4	3	3	2	0	0	0	0	0	0	0	0	0
0	0	1	2	4	4	4	5	5	4	3	2	2	3	4	3	3	2	2	0	0	0	0	0	0	0	0	0	0	0	0	0
0	0	1	2	3	5	6	6	8	8	8	8	7	7	7	4	4	3	4	2	2	1	0	0	0	0	0	0	0	0	0	0
0	0	0	2	5	5	5	6	7	8	7	7	7	8	7	7	7	8	5	3	0	0	0	0	0	0	0	0	0	0	0	0
0	0	0	2	5	5	9	5	5	5	7	7	6	6	6	5	4	4	4	3	2	0	0	0	0	0	0	0	0	0	0	0
0	0	3	3	4	5	5	4	3	3	4	5	5	5	6	6	4	2	0	0	0	0	0	0	0	0	0	0	0	0	0	0
0	0	0	3	4	6	6	5	5	7	4	4	5	4	2	1	1	0	0	0	0	0	0	0	0	0	0	0	0	0	0	0
0	0	0	1	3	9	7	8	8	9	9	9	6	4	5	3	1	0	0	0	0	0	0	0	0	0	0	0	0	0	0	0
0	0	2	6	8	9	11	12	12	10	9	7	6	5	4	2	2	2	1	1	0	0	0	0	0	0	0	0	0	0	0	0
0	0	0	1	2	3	8	8	8	8	10	7	6	6	6	3	2	2	0	0	0	0	0	0	0	0	0	0	0	0	0	0
0	0	0	1	4	8	9	9	8	10	8	5	4	4	2	0	0	0	0	0	0	0	0	0	0	0	0	0	0	0	0	0
0	0	2	2	3	3	4	4	5	5	4	4	4	4	1	0	0	0	0	0	0	0	0	0	0	0	0	0	0	0	0	0
0	0	0	6	8	8	8	9	7	7	7	7	4	2	1	0	0	0	0	0	0	0	0	0	0	0	0	0	0	0	0	0
0	0	1	6	6	6	5	3	3	3	3	2	1	0	0	0	0	0	0	0	0	0	0	0	0	0	0	0	0	0	0	0
0	0	0	1	4	6	8	10	13	12	13	12	10	7	6	5	3	2	1	1	1	0	0	0	0	0	0	0	0	0	0	0
0	0	1	1	4	8	6	7	7	7	9	7	6	6	5	5	5	5	4	0	0	0	0	0	0	0	0	0	0	0	0	0
0	0	0	5	7	11	13	12	9	6	5	6	4	4	3	3	3	3	4	2	0	0	0	0	0	0	0	0	0	0	0	0
0	0	0	1	3	2	3	6	7	7	8	11	9	8	7	7	6	5	4	4	3	1	0	0	0	0	0	0	0	0	0	0
0	0	2	3	5	7	7	8	8	10	10	9	7	4	4	1	1	1	0	0	0	0	0	0	0	0	0	0	0	0	0	0
0	0	1	3	3	4	6	7	7	6	7	9	8	8	4	2	0	0	0	0	0	0	0	0	0	0	0	0	0	0	0	0
0	0	2	4	8	9	7	7	5	5	7	4	4	4	4	3	2	1	3	0	0	0	0	0	0	0	0	0	0	0	0	0
0	0	1	1	3	5	5	7	9	9	10	11	10	9	9	8	7	6	4	4	4	2	1	1	0	0	0	0	0	0	0	0
0	0	3	4	7	6	8	9	10	10	9	9	8	6	5	5	5	3	2	1	0	0	0	0	0	0	0	0	0	0	0	0
0	0	0	2	4	4	4	10	7	9	5	4	4	2	2	1	0	0	0	0	0	0	0	0	0	0	0	0	0	0	0	0
0	0	1	3	5	8	8	8	8	8	6	6	4	2	2	2	2	1	0	0	0	0	0	0	0	0	0	0	0	0	0	0
0	0	1	2	3	7	7	7	7	8	8	6	7	7	7	4	1	0	0	0	0	0	0	0	0	0	0	0	0	0	0	0
0	0	0	3	5	6	6	6	8	11	9	9	9	9	8	6	4	2	2	1	0	0	0	0	0	0	0	0	0	0	0	0
0	0	0	3	5	7	7	7	8	13	12	12	8	9	4	3	1	0	0	0	0	0	0	0	0	0	0	0	0	0	0	0
0	0	2	3	4	6	6	7	7	8	7	7	6	4	3	3	2	1	1	1	1	1	0	0	0	0	0	0	0	0	0	0
0	0	1	3	4	4	4	5	6	6	7	7	8	10	6	6	5	6	5	3	1	0	0	0	0	0	0	0	0	0	0	0
0	0	1	1	1	2	5	6	8	8	8	7	7	7	7	7	7	5	4	4	3	2	2	1	0	0	0	0	0	0	0	0
0	0	5	5	6	7	10	8	8	9	9	11	9	9	10	9	7	2	0	0	0	0	0	0	0	0	0	0	0	0	0	0
0	0	3	5	7	7	6	6	6	5	5	5	6	5	5	3	2	2	2	1	0	0	0	0	0	0	0	0	0	0	0	0
0	0	1	2	4	4	7	6	4	4	4	4	4	4	2	2	2	2	2	2	2	1	1	0	0	0	0	0	0	0	0	0
0	0	1	2	2	4	5	5	5	5	5	6	6	6	6	4	4	4	4	4	3	1	0	0	0	0	0	0	0	0	0	0
0	0	2	4	5	6	6	8	6	6	5	5	5	4	3	3	3	2	1	0	0	0	0	0	0	0	0	0	0	0	0	0
0	0	1	2	3	5	5	5	5	5	3	4	4	4	2	1	0	0	0	0	0	0	0	0	0	0	0	0	0	0	0	0
0	0	1	3	7	8	6	6	5	5	4	4	3	3	2	2	1	1	1	1	0	0	0	0	0	0	0	0	0	0	0	0
0	0	3	2	2	3	4	6	6	6	9	7	8	6	5	4	4	3	2	1	0	0	0	0	0	0	0	0	0	0	0	0
0	0	1	1	1	1	1	2	3	3	3	2	2	2	2	2	2	3	3	3	3	3	1	1	0	0	0	0	0	0	0	0
0	0	1	1	4	4	4	5	10	8	10	8	7	8	8	9	9	9	8	8	8	7	1	0	0	0	0	0	0	0	0	0
0	0	1	1	2	2	3	6	6	6	6	6	6	6	6	5	4	4	3	2	2	1	1	1	1	1	1	0	0	0	0	0
0	0	1	2	2	2	2	2	2	2	3	3	3	3	2	2	2	1	0	0	0	0	0	0	0	0	0	0	0	0	0	0
0	0	2	3	3	4	4	5	5	6	5	5	4	3	2	1	1	1	1	1	1	0	0	0	0	0	0	0	0	0	0	0
0	0	3	3	6	4	5	6	6	6	6	5	5	6	4	5	4	3	2	1	0	0	0	0	0	0	0	0	0	0	0	0
0	0	1	3	4	6	7	6	6	6	6	7	5	4	4	4	4	5	2	1	1	1	1	1	1	0	0	0	0	0	0	0
0	0	3	3	3	5	5	6	5	5	5	5	5	5	6	6	6	5	5	5	2	2	2	0	0	0	0	0	0	0	0	0
0	0	2	2	1	3	3	5	5	5	4	4	3	2	2	2	2	3	2	2	2	1	1	1	1	0	0	0	0	0	0	0
0	0	1	1	2	4	5	5	5	5	6	5	4	6	4	4	4	4	5	5	5	5	2	1	1	0	0	0	0	0	0	0
0	0	2	3	6	9	6	7	11	10	9	9	8	6	5	5	5	4	3	2	1	0	0	0	0	0	0	0	0	0	0	0
0	0	1	1	2	3	2	2	2	3	3	4	4	4	4	4	4	4	4	4	8	1	0	0	0	0	0	0	0	0	0	0
0	0	2	2	2	2	3	1	2	2	3	4	6	4	4	4	5	3	3	2	2	0	0	0	0	0	0	0	0	0	0	0
0	0	1	1	1	2	5	7	8	7	7	7	6	6	5	4	4	2	2	1	0	0	0	0	0	0	0	0	0	0	0	0
0	0	2	2	4	3	6	6	4	4	4	5	4	4	4	4	4	3	1	0	0	0	0	0	0	0	0	0	0	0	0	0
0	0	5	4	5	6	6	5	6	5	5	6	6	5	4	3	2	0	0	0	0	0	0	0	0	0	0	0	0	0	0	0
0	0	1	1	2	3	3	4	4	4	2	2	1	0	0	0	0	0	0	0	0	0	0	0	0	0	0	0	0	0	0	0
0	0	1	1	2	6	7	7	8	10	9	8	8	9	7	5	3	1	1	0	0	0	0	0	0	0	0	0	0	0	0	0
0	0	3	4	4	4	4	4	4	4	5	4	3	3	2	1	0	0	0	0	0	0	0	0	0	0	0	0	0	0	0	0
0	0	2	5	6	6	6	7	7	8	8	6	5	5	5	4	4	2	2	1	1	0	0	0	0	0	0	0	0	0	0	0
0	0	1	2	4	7	7	8	8	7	6	6	6	5	4	3	3	1	1	0	0	0	0	0	0	0	0	0	0	0	0	0
0	0	1	3	4	6	7	5	5	4	3	2	1	1	1	1	0	0	0	0	0	0	0	0	0	0	0	0	0	0	0	0
0	0	1	2	4	6	7	6	6	6	6	6	6	6	5	3	2	1	0	0	0	0	0	0	0	0	0	0	0	0	0	0
0	0	1	1	6	4	5	5	5	3	2	2	2	2	2	2	2	2	1	0	0	0	0	0	0	0	0	0	0	0	0	0
0	0	3	5	5	10	6	8	4	4	4	5	5	5	4	2	1	1	0	0	0	0	0	0	0	0	0	0	0	0	0	0
0	0	0	3	4	4	5	4	4	3	6	5	4	4	4	4	2	0	0	0	0	0	0	0	0	0	0	0	0	0	0	0
0	0	1	2	3	4	3	3	4	4	3	3	4	4	4	0	0	0	0	0	0	0	0	0	0	0	0	0	0	0	0	0
0	0	1	3	6	7	7	9	10	10	9	9	6	4	3	3	1	0	0	0	0	0	0	0	0	0	0	0	0	0	0	0
0	0	3	5	5	5	5	5	5	4	4	4	3	2	2	2	1	1	0	0	0	0	0	0	0	0	0	0	0	0	0	0
0	0	1	1	4	4	7	7	7	10	9	6	6	5	4	2	0	0	0	0	0	0	0	0	0	0	0	0	0	0	0	0
0	0	1	1	2	2	3	4	4	5	5	8	6	6	6	6	6	5	5	5	4	1	0	0	0	0	0	0	0	0	0	0
0	0	2	3	3	5	6	6	6	5	7	8	7	6	6	2	0	0	0	0	0	0	0	0	0	0	0	0	0	0	0	0
0	0	2	4	4	6	5	7	5	5	4	4	4	4	4	4	4	4	2	1	0	0	0	0	0	0	0	0	0	0	0	0
0	0	0	1	1	2	4	5	6	6	7	6	6	6	6	6	6	5	4	3	2	2	0	0	0	0	0	0	0	0	0	0
0	0	2	4	6	9	8	8	6	7	7	7	7	6	6	4	4	2	2	0	0	0	0	0	0	0	0	0	0	0	0	0
0	0	0	5	4	6	4	6	6	6	6	4	4	1	1	1	1	1	1	1	1	0	0	0	0	0	0	0	0	0	0	0
0	0	0	3	5	6	6	7	8	8	8	7	7	6	6	6	5	2	1	0	0	0	0	0	0	0	0	0	0	0	0	0
0	0	1	4	6	7	7	7	8	8	7	8	7	4	4	3	3	2	1	0	0	0	0	0	0	0	0	0	0	0	0	0
0	0	1	2	3	5	6	5	5	6	6	6	6	5	7	5	3	0	0	0	0	0	0	0	0	0	0	0	0	0	0	0
0	0	1	3	4	5	5	5	5	5	5	5	5	5	6	6	5	3	1	1	0	0	0	0	0	0	0	0	0	0	0	0
0	0	0	1	3	3	4	6	7	7	8	7	9	8	8	6	4	3	2	1	1	0	0	0	0	0	0	0	0	0	0	0
0	0	1	1	2	3	5	6	7	6	6	6	5	6	5	5	4	4	3	2	2	2	2	0	0	0	0	0	0	0	0	0
0	0	0	2	4	5	6	8	7	7	7	8	6	5	4	4	4	3	2	0	0	0	0	0	0	0	0	0	0	0	0	0
0	0	0	1	1	3	2	2	2	3	6	7	6	6	7	7	7	6	6	7	7	7	5	5	6	5	3	1	0	0	0	0
0	0	0	4	7	5	6	6	7	7	7	4	2	1	2	3	2	1	2	0	0	0	0	0	0	0	0	0	0	0	0	0
0	0	1	4	6	7	7	6	8	9	8	8	7	7	6	6	4	3	3	2	0	0	0	0	0	0	0	0	0	0	0	0
0	0	1	1	2	4	5	8	7	7	7	6	7	7	4	3	3	2	2	2	0	0	0	0	0	0	0	0	0	0	0	0
0	0	2	3	3	4	4	4	6	3	3	3	4	5	5	5	5	5	1	1	0	0	0	0	0	0	0	0	0	0	0	0
0	0	1	2	2	2	3	3	4	6	6	6	7	7	7	8	10	7	5	5	4	0	0	0	0	0	0	0	0	0	0	0
0	0	2	3	5	8	9	10	13	14	12	12	11	12	10	7	7	4	3	2	0	0	0	0	0	0	0	0	0	0	0	0
0	0	0	4	4	4	4	5	7	8	7	4	4	4	3	2	2	2	1	0	0	0	0	0	0	0	0	0	0	0	0	0
0	0	0	3	3	4	5	5	6	6	9	10	11	9	9	9	8	8	4	3	1	0	0	0	0	0	0	0	0	0	0	0
0	0	0	2	4	6	6	7	6	6	6	6	5	5	4	2	2	0	0	0	0	0	0	0	0	0	0	0	0	0	0	0
0	0	0	1	4	4	5	5	6	7	8	9	10	9	7	8	9	10	7	3	1	0	0	0	0	0	0	0	0	0	0	0
0	0	1	2	4	4	6	6	7	8	11	11	10	8	9	7	5	2	1	0	0	0	0	0	0	0	0	0	0	0	0	0
0	0	2	3	3	3	4	4	4	4	4	4	4	5	5	6	3	3	1	1	1	1	1	0	0	0	0	0	0	0	0	0
0	0	1	1	1	1	1	2	2	2	2	2	2	2	3	4	4	4	4	3	2	1	1	0	0	0	0	0	0	0	0	0
0	0	2	4	5	7	6	6	7	6	8	7	5	5	5	5	4	4	3	1	0	0	0	0	0	0	0	0	0	0	0	0
0	0	1	2	4	5	4	6	6	6	5	5	5	5	5	5	4	4	3	2	0	0	0	0	0	0	0	0	0	0	0	0
0	0	0	2	2	5	7	6	5	6	7	8	7	7	5	5	4	4	4	4	2	2	0	0	0	0	0	0	0	0	0	0
0	0	2	3	4	7	9	7	6	6	7	6	6	6	4	4	4	6	1	1	1	1	2	0	0	0	0	0	0	0	0	0
0	0	1	2	5	5	5	5	5	5	5	5	5	4	3	2	2	1	0	0	0	0	0	0	0	0	0	0	0	0	0	0
0	0	1	5	4	5	8	7	9	7	7	7	9	4	3	2	1	1	0	0	0	0	0	0	0	0	0	0	0	0	0	0
0	0	2	3	3	4	4	4	4	5	6	6	9	5	3	1	0	0	0	0	0	0	0	0	0	0	0	0	0	0	0	0
0	0	1	3	4	4	3	2	2	5	3	2	2	2	1	1	1	1	1	1	0	0	0	0	0	0	0	0	0	0	0	0
0	0	2	2	2	5	3	4	4	4	3	3	3	2	2	2	3	1	0	0	0	0	0	0	0	0	0	0	0	0	0	0
0	0	1	2	2	4	4	3	4	4	3	3	3	3	3	3	4	4	3	1	0	0	0	0	0	0	0	0	0	0	0	0
0	0	1	2	5	5	6	8	7	7	8	8	9	9	8	7	7	7	6	6	2	2	2	2	3	1	1	1	1	2	0	0
0	0	1	1	1	4	2	3	4	5	6	6	5	5	4	4	4	4	3	2	2	2	1	1	1	1	1	0	0	0	0	0
0	0	0	2	2	3	3	5	7	5	5	5	7	3	3	2	2	2	2	2	2	2	2	1	0	0	0	0	0	0	0	0
0	0	1	1	2	3	3	4	3	3	4	4	4	7	6	6	6	8	5	5	5	3	3	0	0	0	0	0	0	0	0	0
0	0	1	1	2	2	2	5	5	5	5	6	4	4	4	4	6	5	5	5	5	3	2	1	0	0	0	0	0	0	0	0
0	0	1	2	2	3	2	2	2	2	3	3	3	3	3	3	3	3	2	0	0	0	0	0	0	0	0	0	0	0	0	0
0	0	1	2	2	3	5	6	5	6	8	8	8	8	9	9	9	9	8	8	7	6	4	0	0	0	0	0	0	0	0	0
0	0	1	3	5	6	7	8	8	8	9	10	9	10	11	10	9	8	10	3	0	0	0	0	0	0	0	0	0	0	0	0
0	0	1	1	1	1	2	2	2	4	6	8	8	8	8	8	7	7	8	8	8	8	7	4	3	1	1	0	0	0	0	0
0	0	1	2	4	5	6	6	7	9	10	7	6	4	4	4	3	1	1	1	0	0	0	0	0	0	0	0	0	0	0	0
0	0	0	1	2	5	7	7	7	7	7	7	7	7	6	8	8	8	7	7	5	7	2	0	0	0	0	0	0	0	0	0
0	0	1	2	3	4	7	7	12	11	17	14	16	12	12	10	9	5	2	2	2	0	0	0	0	0	0	0	0	0	0	0
0	0	1	2	2	3	2	2	2	2	2	1	1	1	0	0	0	0	0	0	0	0	0	0	0	0	0	0	0	0	0	0
0	0	4	3	3	4	4	3	3	3	5	5	4	4	4	3	3	3	2	0	0	0	0	0	0	0	0	0	0	0	0	0
0	0	2	4	5	5	5	6	6	6	6	6	6	3	3	2	2	1	1	0	0	0	0	0	0	0	0	0	0	0	0	0
0	0	3	5	5	4	7	4	3	3	3	3	2	2	2	1	0	0	0	0	0	0	0	0	0	0	0	0	0	0	0	0
0	0	2	3	3	3	3	1	1	2	0	0	0	0	0	0	0	0	0	0	0	0	0	0	0	0	0	0	0	0	0	0
0	0	1	1	2	4	1	3	3	3	3	3	3	2	2	1	1	0	0	0	0	0	0	0	0	0	0	0	0	0	0	0
0	0	2	4	5	5	5	6	6	6	6	4	4	5	5	4	1	0	0	0	0	0	0	0	0	0	0	0	0	0	0	0
0	0	1	1	3	3	4	2	2	2	1	1	1	2	2	2	1	0	0	0	0	0	0	0	0	0	0	0	0	0	0	0
0	0	1	2	6	5	6	6	6	6	7	7	5	6	3	4	2	2	0	0	0	0	0	0	0	0	0	0	0	0	0	0
0	0	1	2	3	5	8	7	8	7	7	6	6	6	8	6	5	4	1	0	0	0	0	0	0	0	0	0	0	0	0	0
0	0	1	2	3	4	4	4	3	2	3	3	3	2	1	1	0	0	0	0	0	0	0	0	0	0	0	0	0	0	0	0
0	0	3	6	5	5	7	7	7	7	5	3	3	4	4	3	1	1	1	0	0	0	0	0	0	0	0	0	0	0	0	0
0	0	1	3	5	5	6	5	5	4	4	3	2	2	2	1	1	1	1	1	0	0	0	0	0	0	0	0	0	0	0	0
0	0	1	4	6	7	7	7	6	5	4	4	3	2	1	1	0	0	0	0	0	0	0	0	0	0	0	0	0	0	0	0
0	0	2	2	3	3	4	5	8	6	7	6	6	5	5	2	1	1	1	1	1	1	0	0	0	0	0	0	0	0	0	0
1	0	0	2	4	6	5	4	3	3	2	3	2	2	2	1	0	0	0	0	0	0	0	0	0	0	0	0	0	0	0	0
1	0	2	3	3	4	3	3	5	4	2	2	2	3	4	3	3	3	4	1	0	0	0	0	0	0	0	0	0	0	0	0
1	0	0	3	3	6	7	11	13	14	9	9	8	7	6	4	1	1	1	1	1	0	0	0	0	0	0	0	0	0	0	0
1	0	2	2	5	4	5	6	6	6	6	5	4	3	3	3	1	0	0	0	0	0	0	0	0	0	0	0	0	0	0	0
1	0	2	4	4	4	4	4	4	4	4	4	6	6	5	5	3	1	0	0	0	0	0	0	0	0	0	0	0	0	0	0
1	0	3	3	4	4	4	4	5	4	3	4	4	5	2	2	2	2	2	2	2	1	1	0	0	0	0	0	0	0	0	0
1	0	1	1	1	5	6	5	4	2	2	2	2	4	4	4	4	2	1	0	0	0	0	0	0	0	0	0	0	0	0	0
1	0	2	2	2	3	5	5	6	7	8	7	8	8	4	2	2	2	2	2	0	0	0	0	0	0	0	0	0	0	0	0
1	0	0	1	2	2	3	3	5	5	5	4	4	3	3	4	2	1	1	1	0	0	0	0	0	0	0	0	0	0	0	0
1	0	1	4	3	5	5	6	6	7	7	6	4	5	5	3	0	0	0	0	0	0	0	0	0	0	0	0	0	0	0	0
1	0	1	2	3	2	2	2	2	2	3	4	4	3	5	3	0	0	0	0	0	0	0	0	0	0	0	0	0	0	0	0
1	0	0	7	6	8	8	6	5	5	6	6	5	3	3	2	2	2	1	1	1	0	0	0	0	0	0	0	0	0	0	0
1	0	1	2	3	4	5	5	7	6	6	6	8	5	4	4	3	2	1	1	0	0	0	0	0	0	0	0	0	0	0	0
1	0	2	4	5	7	5	4	4	3	3	2	2	1	0	0	0	0	0	0	0	0	0	0	0	0	0	0	0	0	0	0
1	0	0	1	1	8	3	3	4	5	5	5	6	4	4	5	3	2	2	1	0	0	0	0	0	0	0	0	0	0	0	0
1	0	2	3	4	4	7	8	8	10	13	9	10	6	5	3	1	1	0	0	0	0	0	0	0	0	0	0	0	0	0	0
1	0	2	3	7	5	7	6	6	6	6	5	5	4	4	3	2	2	5	0	0	0	0	0	0	0	0	0	0	0	0	0
1	0	1	2	3	3	4	4	4	4	3	2	2	2	1	1	0	0	0	0	0	0	0	0	0	0	0	0	0	0	0	0
1	0	2	3	4	6	9	8	8	10	9	9	10	10	7	5	4	4	3	2	3	0	0	0	0	0	0	0	0	0	0	0
1	0	1	1	2	2	4	5	5	7	9	7	11	10	9	9	6	4	1	1	0	0	0	0	0	0	0	0	0	0	0	0
1	0	1	1	2	6	5	9	8	8	7	6	6	6	4	3	2	1	1	1	0	0	0	0	0	0	0	0	0	0	0	0
1	0	1	2	5	7	7	7	10	13	12	13	11	9	8	8	3	0	0	0	0	0	0	0	0	0	0	0	0	0	0	0
1	0	1	2	4	6	8	8	10	8	10	8	8	7	7	5	2	1	0	0	0	0	0	0	0	0	0	0	0	0	0	0
1	0	0	1	4	5	5	7	6	5	6	8	8	8	6	5	1	1	1	1	0	0	0	0	0	0	0	0	0	0	0	0
1	0	1	1	1	1	2	4	5	5	6	6	6	6	7	6	6	5	5	5	1	1	0	0	0	0	0	0	0	0	0	0
1	0	1	2	3	7	7	9	10	12	7	6	5	5	5	1	0	0	0	0	0	0	0	0	0	0	0	0	0	0	0	0
1	0	1	1	2	3	4	3	3	3	3	3	3	3	1	1	1	1	0	0	0	0	0	0	0	0	0	0	0	0	0	0
1	0	3	3	4	4	4	4	5	8	9	10	8	7	6	4	3	3	1	0	0	0	0	0	0	0	0	0	0	0	0	0
1	0	3	3	5	6	6	7	7	8	8	9	9	8	7	7	9	2	1	0	0	0	0	0	0	0	0	0	0	0	0	0
1	0	1	2	2	3	3	4	4	4	4	5	6	6	7	5	4	2	2	1	0	0	0	0	0	0	0	0	0	0	0	0
1	0	1	1	2	3	4	5	5	7	5	5	4	4	3	3	3	0	0	0	0	0	0	0	0	0	0	0	0	0	0	0
1	0	1	1	2	2	4	5	6	6	6	6	8	5	5	5	4	4	3	2	0	0	0	0	0	0	0	0	0	0	0	0
1	0	1	1	1	2	3	4	4	4	4	4	4	4	4	4	4	4	4	4	6	2	2	1	0	0	0	0	0	0	0	0
1	0	2	3	5	4	4	5	6	6	6	6	4	3	3	3	2	1	1	1	1	1	1	0	0	0	0	0	0	0	0	0
1	0	2	3	3	3	3	3	6	4	6	4	5	3	4	3	3	0	0	0	0	0	0	0	0	0	0	0	0	0	0	0
1	0	1	2	3	3	3	3	3	3	3	3	4	5	8	6	6	5	4	1	0	0	0	0	0	0	0	0	0	0	0	0
1	0	1	1	1	2	2	2	2	2	2	2	4	2	2	2	2	2	2	3	3	3	3	2	1	1	1	1	0	0	0	0
1	0	1	1	1	3	5	5	5	5	6	6	8	9	6	6	5	4	4	3	2	0	0	0	0	0	0	0	0	0	0	0
1	0	2	4	5	7	6	6	5	4	4	3	3	3	2	4	1	1	1	0	0	0	0	0	0	0	0	0	0	0	0	0
1	0	1	1	1	2	2	3	3	2	2	1	2	1	1	0	0	0	0	0	0	0	0	0	0	0	0	0	0	0	0	0
1	0	2	3	4	6	7	7	7	6	7	7	5	7	7	5	1	3	0	0	0	0	0	0	0	0	0	0	0	0	0	0
1	0	2	3	4	4	4	4	4	3	3	3	2	2	2	2	2	0	0	0	0	0	0	0	0	0	0	0	0	0	0	0
1	0	4	3	3	4	6	7	7	7	6	5	5	5	5	4	2	1	0	0	0	0	0	0	0	0	0	0	0	0	0	0
1	0	2	2	8	13	9	8	8	8	7	6	3	3	3	2	2	1	0	0	0	0	0	0	0	0	0	0	0	0	0	0
1	0	1	2	3	3	4	4	4	4	4	4	5	6	6	3	2	2	1	1	0	0	0	0	0	0	0	0	0	0	0	0
1	0	0	1	2	3	3	4	4	4	5	6	7	7	7	6	6	6	5	5	3	1	0	0	0	0	0	0	0	0	0	0
1	0	1	3	3	3	3	3	3	2	2	2	2	2	2	2	2	2	2	1	0	0	0	0	0	0	0	0	0	0	0	0
1	0	1	2	4	5	6	8	11	9	9	12	10	10	13	9	6	4	3	2	2	1	0	0	0	0	0	0	0	0	0	0
1	0	0	1	4	5	6	4	5	7	9	8	8	10	9	7	7	6	3	0	0	0	0	0	0	0	0	0	0	0	0	0
1	0	0	1	2	2	3	3	4	6	7	6	8	7	7	6	5	5	6	3	1	0	0	0	0	0	0	0	0	0	0	0
1	0	1	2	3	3	5	5	5	5	4	3	2	1	1	1	0	0	0	0	0	0	0	0	0	0	0	0	0	0	0	0
1	0	0	2	2	7	8	9	7	6	4	4	2	2	2	1	0	0	0	0	0	0	0	0	0	0	0	0	0	0	0	0
1	0	0	1	1	1	2	3	4	5	7	7	9	7	6	6	6	5	5	4	3	0	0	0	0	0	0	0	0	0	0	0
1	0	0	3	4	5	9	8	8	7	10	9	7	8	7	3	1	0	0	0	0	0	0	0	0	0	0	0	0	0	0	0
1	0	0	2	2	3	3	3	3	2	3	2	2	1	0	0	0	0	0	0	0	0	0	0	0	0	0	0	0	0	0	0
1	0	0	1	3	4	9	7	6	8	4	2	2	2	2	1	0	0	0	0	0	0	0	0	0	0	0	0	0	0	0	0
1	0	1	1	2	5	6	7	7	7	7	5	5	5	2	2	1	0	0	0	0	0	0	0	0	0	0	0	0	0	0	0
1	0	0	3	5	5	6	5	4	3	4	4	9	2	1	1	0	0	0	0	0	0	0	0	0	0	0	0	0	0	0	0
1	0	1	2	3	3	3	2	2	2	2	2	1	1	0	0	0	0	0	0	0	0	0	0	0	0	0	0	0	0	0	0
1	0	2	2	3	4	6	9	9	8	11	8	7	4	3	1	1	1	1	1	1	0	0	0	0	0	0	0	0	0	0	0
1	0	2	3	3	5	5	4	4	5	5	5	4	5	5	6	0	0	0	0	0	0	0	0	0	0	0	0	0	0	0	0
1	0	1	2	3	4	6	5	5	5	7	4	4	4	4	4	2	2	1	0	0	0	0	0	0	0	0	0	0	0	0	0
1	0	1	1	2	3	5	4	5	5	6	7	11	8	7	8	5	0	0	0	0	0	0	0	0	0	0	0	0	0	0	0
1	0	0	3	2	3	5	10	8	8	8	9	9	10	10	10	7	6	4	5	3	3	1	0	0	0	0	0	0	0	0	0
1	0	0	1	2	3	5	7	10	10	9	7	7	7	8	10	9	8	6	4	1	1	1	1	1	1	1	0	0	0	0	0
1	0	2	6	7	7	8	11	12	11	9	10	8	9	10	9	9	6	2	2	0	0	0	0	0	0	0	0	0	0	0	0
1	0	2	6	6	6	6	6	8	8	7	7	8	8	8	7	6	6	3	3	2	0	0	0	0	0	0	0	0	0	0	0
1	0	1	2	3	5	5	5	5	5	7	7	7	8	8	7	6	6	5	5	3	1	0	0	0	0	0	0	0	0	0	0
1	0	1	2	3	4	4	5	5	5	5	6	5	5	6	8	11	11	9	12	8	5	2	1	0	0	0	0	0	0	0	0
1	0	1	3	5	5	5	8	8	7	7	8	8	8	8	7	4	2	1	0	0	0	0	0	0	0	0	0	0	0	0	0
1	0	2	4	4	4	2	2	3	2	2	2	2	1	0	0	0	0	0	0	0	0	0	0	0	0	0	0	0	0	0	0
1	0	1	1	1	1	1	4	5	7	8	7	6	6	6	5	5	1	1	1	1	0	0	0	0	0	0	0	0	0	0	0
1	0	0	1	1	2	3	3	3	4	4	3	3	3	3	3	3	3	2	2	2	2	1	0	0	0	0	0	0	0	0	0
1	0	0	4	5	5	5	6	5	5	5	5	12	7	4	2	2	2	2	0	0	0	0	0	0	0	0	0	0	0	0	0
1	0	0	1	1	2	3	3	3	3	4	4	3	2	2	2	2	4	2	2	2	0	0	0	0	0	0	0	0	0	0	0
1	0	1	2	2	3	5	6	6	6	13	7	6	7	5	6	3	2	2	2	0	0	0	0	0	0	0	0	0	0	0	0
1	0	1	3	4	4	5	7	5	5	3	2	2	2	1	1	1	0	0	0	0	0	0	0	0	0	0	0	0	0	0	0
1	0	3	3	5	5	5	5	5	5	4	6	4	4	4	4	4	4	2	1	0	0	0	0	0	0	0	0	0	0	0	0
1	0	1	2	2	2	4	6	5	5	7	5	5	6	5	4	4	2	1	1	1	0	0	0	0	0	0	0	0	0	0	0
1	0	1	2	3	4	4	6	6	6	6	6	6	5	4	4	4	4	1	1	0	0	0	0	0	0	0	0	0	0	0	0
1	0	0	2	5	6	10	9	8	7	7	5	4	4	2	1	1	1	0	0	0	0	0	0	0	0	0	0	0	0	0	0
1	0	2	2	2	4	5	5	5	6	6	6	6	6	5	5	3	2	2	2	2	0	0	0	0	0	0	0	0	0	0	0
1	0	1	1	1	1	1	3	5	5	7	7	7	7	7	6	3	5	2	1	0	0	0	0	0	0	0	0	0	0	0	0
1	0	1	5	6	5	6	7	6	7	9	8	8	7	6	6	4	2	1	1	1	1	1	1	0	0	0	0	0	0	0	0
1	0	1	2	3	5	4	4	5	3	3	3	3	3	3	3	3	3	2	1	1	1	0	0	0	0	0	0	0	0	0	0
1	0	1	2	4	5	5	6	6	7	7	6	6	6	6	3	3	3	3	2	1	0	0	0	0	0	0	0	0	0	0	0
1	0	1	1	1	1	2	5	5	5	8	7	7	7	7	6	6	5	5	2	1	0	0	0	0	0	0	0	0	0	0	0
1	0	2	4	5	5	5	4	4	4	4	3	3	1	1	0	0	0	0	0	0	0	0	0	0	0	0	0	0	0	0	0
1	0	1	2	3	5	5	5	6	7	7	7	8	6	9	6	6	6	8	6	5	0	0	0	0	0	0	0	0	0	0	0
1	0	3	7	8	9	9	7	7	5	4	3	2	2	2	2	2	2	0	0	0	0	0	0	0	0	0	0	0	0	0	0
1	0	2	2	5	6	6	6	6	6	6	5	5	4	2	3	1	1	0	0	0	0	0	0	0	0	0	0	0	0	0	0
1	0	3	4	8	7	10	7	7	5	6	4	4	3	1	1	1	0	0	0	0	0	0	0	0	0	0	0	0	0	0	0
1	0	4	4	5	5	5	4	4	4	3	4	4	2	2	1	1	0	0	0	0	0	0	0	0	0	0	0	0	0	0	0
1	0	1	1	5	3	4	4	4	4	4	4	4	5	5	6	5	3	2	1	0	0	0	0	0	0	0	0	0	0	0	0
1	0	1	1	4	5	7	4	3	3	2	2	3	0	0	0	0	0	0	0	0	0	0	0	0	0	0	0	0	0	0	0
1	0	1	5	6	5	6	7	6	7	9	8	8	7	6	6	4	2	1	1	1	1	1	1	0	0	0	0	0	0	0	0
1	0	1	2	2	2	2	2	2	3	2	2	2	2	1	0	0	0	0	0	0	0	0	0	0	0	0	0	0	0	0	0
1	0	2	4	4	4	4	5	5	5	5	6	5	5	5	3	3	3	1	1	1	0	0	0	0	0	0	0	0	0	0	0
1	0	1	1	1	3	4	5	5	6	6	8	7	6	6	5	1	0	0	0	0	0	0	0	0	0	0	0	0	0	0	0
1	0	1	1	2	3	4	5	7	8	7	7	7	7	7	5	6	5	5	3	2	0	0	0	0	0	0	0	0	0	0	0
0	1	2	5	4	5	6	8	5	5	4	4	4	4	4	4	4	4	3	2	2	1	0	0	0	0	0	0	0	0	0	0
0	1	2	3	4	3	3	2	2	1	1	2	2	1	1	1	1	1	1	1	0	0	0	0	0	0	0	0	0	0	0	0
0	1	1	2	8	5	5	4	6	4	3	3	2	2	1	1	1	0	0	0	0	0	0	0	0	0	0	0	0	0	0	0
0	1	2	5	5	7	5	6	5	2	2	1	1	0	0	0	0	0	0	0	0	0	0	0	0	0	0	0	0	0	0	0
0	1	3	3	3	3	4	4	3	3	2	1	1	1	0	0	0	0	0	0	0	0	0	0	0	0	0	0	0	0	0	0
0	1	3	4	5	6	6	8	5	5	4	4	3	3	2	0	0	0	0	0	0	0	0	0	0	0	0	0	0	0	0	0
0	1	1	2	2	2	5	5	5	4	4	3	3	4	4	3	3	3	3	2	2	0	0	0	0	0	0	0	0	0	0	0
0	1	2	2	2	5	4	6	5	5	5	5	3	3	2	1	1	0	0	0	0	0	0	0	0	0	0	0	0	0	0	0
0	1	2	6	6	5	5	5	4	4	3	3	2	0	0	0	0	0	0	0	0	0	0	0	0	0	0	0	0	0	0	0
0	1	1	1	2	2	3	9	3	5	5	4	3	3	3	3	3	2	2	1	1	0	0	0	0	0	0	0	0	0	0	0
0	1	3	5	8	5	5	4	4	4	4	4	5	4	4	3	3	3	3	3	3	2	1	0	0	0	0	0	0	0	0	0
0	1	3	6	7	7	6	4	6	4	2	1	1	0	0	0	0	0	0	0	0	0	0	0	0	0	0	0	0	0	0	0
0	1	1	2	2	2	3	4	7	7	6	4	4	4	2	1	1	3	0	0	0	0	0	0	0	0	0	0	0	0	0	0
0	1	4	5	9	9	9	9	9	9	9	10	9	9	9	10	9	8	4	1	0	0	0	0	0	0	0	0	0	0	0	0
0	1	5	7	9	7	6	6	5	5	5	5	5	5	4	3	1	0	0	0	0	0	0	0	0	0	0	0	0	0	0	0
0	1	3	4	6	6	5	7	5	5	7	9	6	6	6	5	6	6	5	1	1	1	1	1	0	0	0	0	0	0	0	0
0	1	2	3	5	3	3	3	4	5	5	4	4	5	6	2	2	2	1	0	0	0	0	0	0	0	0	0	0	0	0	0
0	1	0	2	3	5	5	5	4	2	2	1	1	0	0	0	0	0	0	0	0	0	0	0	0	0	0	0	0	0	0	0
0	1	3	6	7	8	8	7	6	7	7	4	2	0	0	0	0	0	0	0	0	0	0	0	0	0	0	0	0	0	0	0
0	1	3	3	4	8	5	3	2	2	1	0	0	0	0	0	0	0	0	0	0	0	0	0	0	0	0	0	0	0	0	0
0	1	1	1	1	1	1	1	1	3	2	2	0	0	0	0	0	0	0	0	0	0	0	0	0	0	0	0	0	0	0	0
0	1	1	1	4	4	6	7	6	5	4	3	2	3	1	1	0	0	0	0	0	0	0	0	0	0	0	0	0	0	0	0
0	1	1	2	3	3	6	7	5	5	3	1	1	1	0	0	0	0	0	0	0	0	0	0	0	0	0	0	0	0	0	0
0	1	1	2	2	2	2	2	2	2	3	3	3	4	3	2	2	1	0	0	0	0	0	0	0	0	0	0	0	0	0	0
0	1	2	4	4	4	4	5	6	6	7	8	6	4	3	2	2	2	2	1	0	0	0	0	0	0	0	0	0	0	0	0
0	1	4	3	5	4	5	4	5	2	2	1	0	0	0	0	0	0	0	0	0	0	0	0	0	0	0	0	0	0	0	0
0	1	2	4	3	1	1	1	1	3	1	0	0	0	0	0	0	0	0	0	0	0	0	0	0	0	0	0	0	0	0	0
0	1	2	4	6	6	7	6	6	6	6	6	8	5	6	3	2	1	0	0	0	0	0	0	0	0	0	0	0	0	0	0
0	1	4	3	4	5	6	5	4	0	0	0	0	0	0	0	0	0	0	0	0	0	0	0	0	0	0	0	0	0	0	0
0	1	6	5	7	12	13	15	14	10	5	4	2	2	2	2	1	1	1	0	0	0	0	0	0	0	0	0	0	0	0	0
0	1	2	3	3	5	9	5	9	5	3	2	2	1	1	1	0	0	0	0	0	0	0	0	0	0	0	0	0	0	0	0
0	1	1	1	2	4	5	5	5	5	5	5	3	3	1	1	0	0	0	0	0	0	0	0	0	0	0	0	0	0	0	0
0	1	1	3	4	3	3	4	5	5	5	4	2	0	0	0	0	0	0	0	0	0	0	0	0	0	0	0	0	0	0	0
0	1	1	2	4	7	7	9	11	8	8	6	5	5	3	2	2	2	1	0	0	0	0	0	0	0	0	0	0	0	0	0
0	1	3	5	5	5	7	8	7	7	6	5	3	0	0	0	0	0	0	0	0	0	0	0	0	0	0	0	0	0	0	0
0	1	2	4	5	4	4	4	3	3	3	3	4	3	3	2	0	0	0	0	0	0	0	0	0	0	0	0	0	0	0	0
0	1	1	2	2	3	5	3	4	4	2	2	2	2	2	1	1	1	2	0	0	0	0	0	0	0	0	0	0	0	0	0
0	1	1	1	1	1	1	1	1	2	2	2	3	3	5	3	1	1	1	0	0	0	0	0	0	0	0	0	0	0	0	0
0	1	1	1	2	2	4	4	4	3	4	3	1	1	0	0	0	0	0	0	0	0	0	0	0	0	0	0	0	0	0	0
0	1	2	4	4	3	5	5	6	2	1	0	0	0	0	0	0	0	0	0	0	0	0	0	0	0	0	0	0	0	0	0
0	1	1	1	2	2	2	2	3	3	3	3	2	2	2	1	1	1	1	3	0	0	0	0	0	0	0	0	0	0	0	0
0	1	2	2	4	5	6	8	9	10	14	16	17	15	14	11	8	6	4	1	1	1	0	0	0	0	0	0	0	0	0	0
0	1	1	3	3	4	4	5	6	7	4	4	4	2	1	1	1	0	0	0	0	0	0	0	0	0	0	0	0	0	0	0
0	1	1	2	2	2	2	2	3	5	5	7	8	7	7	7	4	3	2	2	1	1	0	0	0	0	0	0	0	0	0	0
0	1	3	3	2	2	2	3	3	4	3	3	1	1	1	1	1	0	0	0	0	0	0	0	0	0	0	0	0	0	0	0
0	1	1	2	4	4	7	6	6	6	8	3	2	3	3	3	2	2	2	0	0	0	0	0	0	0	0	0	0	0	0	0
0	1	1	1	1	3	8	5	4	4	4	5	6	3	2	2	2	1	1	1	1	1	0	0	0	0	0	0	0	0	0	0
0	1	1	1	1	5	4	4	4	6	5	7	5	6	6	3	2	1	1	0	0	0	0	0	0	0	0	0	0	0	0	0
0	1	1	1	5	5	8	11	8	7	8	4	3	1	0	0	0	0	0	0	0	0	0	0	0	0	0	0	0	0	0	0
0	1	1	5	4	5	4	3	5	3	3	3	5	5	3	2	1	0	0	0	0	0	0	0	0	0	0	0	0	0	0	0
0	1	1	1	2	4	6	5	4	3	3	1	0	0	0	0	0	0	0	0	0	0	0	0	0	0	0	0	0	0	0	0
0	1	4	5	6	6	8	6	7	7	6	5	6	5	5	4	4	3	4	4	2	0	0	0	0	0	0	0	0	0	0	0
0	1	1	1	2	2	3	4	5	5	3	3	1	0	0	0	0	0	0	0	0	0	0	0	0	0	0	0	0	0	0	0
0	1	1	2	2	1	1	2	2	1	1	1	1	1	1	1	1	1	0	0	0	0	0	0	0	0	0	0	0	0	0	0
0	1	1	1	1	3	2	4	7	5	5	5	5	3	3	2	2	1	1	1	0	0	0	0	0	0	0	0	0	0	0	0
0	1	1	1	1	2	2	2	2	2	2	3	3	5	3	4	5	3	2	2	2	2	1	0	0	0	0	0	0	0	0	0
0	1	2	6	7	8	10	10	9	8	8	7	6	5	6	4	2	2	1	0	0	0	0	0	0	0	0	0	0	0	0	0
0	1	1	1	1	2	3	3	2	2	2	2	2	2	2	2	3	2	2	2	2	2	2	1	1	1	0	0	0	0	0	0
0	1	1	1	2	3	4	4	4	4	4	4	4	4	3	1	1	0	0	0	0	0	0	0	0	0	0	0	0	0	0	0
0	1	1	2	5	5	4	3	3	2	2	2	2	2	1	1	1	1	0	0	0	0	0	0	0	0	0	0	0	0	0	0
0	1	2	4	4	6	7	11	10	7	7	7	6	4	2	2	0	0	0	0	0	0	0	0	0	0	0	0	0	0	0	0
0	1	1	1	1	2	3	4	4	4	3	3	3	4	4	4	5	5	4	4	3	3	2	1	0	0	0	0	0	0	0	0
0	1	1	1	3	4	4	4	4	3	4	3	3	2	1	0	0	0	0	0	0	0	0	0	0	0	0	0	0	0	0	0
0	1	3	5	7	6	7	10	9	10	13	14	8	7	8	11	9	9	7	6	5	1	1	1	0	0	0	0	0	0	0	0
0	1	0	0	0	0	0	5	9	8	8	8	7	8	10	14	11	15	11	9	8	6	6	5	5	3	2	2	2	1	1	0
0	1	2	2	2	1	1	1	1	1	3	1	1	2	3	5	3	3	3	3	1	0	0	0	0	0	0	0	0	0	0	0
0	1	2	4	4	5	5	4	6	6	6	7	7	7	5	5	6	4	3	3	2	1	0	0	0	0	0	0	0	0	0	0
0	1	1	1	2	2	3	3	4	4	4	4	3	3	4	3	2	1	1	1	1	1	0	0	0	0	0	0	0	0	0	0
0	1	1	2	2	3	7	7	7	5	2	1	1	1	1	1	1	1	1	0	0	0	0	0	0	0	0	0	0	0	0	0
0	1	1	1	1	4	4	4	3	3	3	4	4	1	0	0	0	0	0	0	0	0	0	0	0	0	0	0	0	0	0	0
0	1	1	3	6	8	8	6	7	9	8	4	3	3	2	2	2	1	1	1	0	0	0	0	0	0	0	0	0	0	0	0
0	1	3	6	6	6	4	4	3	5	3	2	2	3	1	1	1	1	1	1	0	0	0	0	0	0	0	0	0	0	0	0
0	1	1	1	2	3	4	4	4	5	6	8	8	8	7	7	6	8	8	6	4	2	1	1	0	0	0	0	0	0	0	0
0	1	1	1	2	3	3	5	6	6	5	5	5	5	4	4	4	2	2	2	2	2	2	2	1	0	0	0	0	0	0	0
0	1	4	3	4	5	6	6	7	6	7	6	6	4	2	2	2	1	0	0	0	0	0	0	0	0	0	0	0	0	0	0
0	1	1	4	5	6	7	9	8	7	7	8	7	6	8	6	7	5	5	5	2	1	0	0	0	0	0	0	0	0	0	0
0	1	4	1	1	2	4	6	5	7	5	6	3	3	1	1	1	1	1	0	0	0	0	0	0	0	0	0	0	0	0	0
0	1	1	1	2	2	3	3	2	2	2	2	4	2	2	1	1	1	0	0	0	0	0	0	0	0	0	0	0	0	0	0
0	1	1	2	3	3	2	3	4	3	2	2	2	1	1	3	3	3	1	1	0	0	0	0	0	0	0	0	0	0	0	0
0	1	2	2	4	5	7	8	5	4	3	3	3	2	1	1	0	0	0	0	0	0	0	0	0	0	0	0	0	0	0	0
0	1	1	1	2	5	7	7	6	6	6	8	6	5	2	1	1	1	1	1	1	0	0	0	0	0	0	0	0	0	0	0
0	1	1	2	2	3	5	7	8	9	9	10	9	9	9	7	5	5	3	2	2	1	1	0	0	0	0	0	0	0	0	0
0	1	2	2	5	4	3	5	5	6	6	6	7	6	3	1	1	1	1	0	0	0	0	0	0	0	0	0	0	0	0	0
0	1	1	2	3	3	3	3	3	3	3	3	3	4	5	5	5	3	3	3	3	1	1	0	0	0	0	0	0	0	0	0
0	1	4	3	4	5	6	7	7	8	8	7	6	5	5	5	5	5	5	5	3	3	2	1	1	1	3	0	0	0	0	0
0	1	1	4	4	3	3	6	4	4	5	5	4	4	3	3	2	1	0	0	0	0	0	0	0	0	0	0	0	0	0	0
0	1	1	1	2	3	4	4	5	6	6	6	6	6	6	5	5	5	5	5	6	3	3	2	0	0	0	0	0	0	0	0
0	1	1	3	3	3	3	2	3	3	3	3	3	0	0	0	0	0	0	0	0	0	0	0	0	0	0	0	0	0	0	0
0	1	1	2	2	2	2	3	3	5	5	5	5	6	6	6	4	3	3	3	3	2	1	0	0	0	0	0	0	0	0	0
0	1	1	1	2	2	3	3	4	4	4	3	3	3	3	2	2	0	0	0	0	0	0	0	0	0	0	0	0	0	0	0
0	1	1	1	1	1	1	2	3	6	4	5	5	5	4	5	2	2	2	1	0	0	0	0	0	0	0	0	0	0	0	0
0	1	1	1	3	5	5	5	6	6	8	7	7	7	7	7	7	8	6	5	4	2	2	0	0	0	0	0	0	0	0	0
0	1	2	2	2	2	2	2	3	3	4	5	5	6	5	3	3	2	2	2	1	0	0	0	0	0	0	0	0	0	0	0
0	1	3	3	5	9	9	7	9	8	9	9	8	8	7	6	7	4	4	2	2	0	0	0	0	0	0	0	0	0	0	0
0	1	1	2	4	6	7	7	7	9	7	7	5	4	4	3	3	3	3	3	3	1	0	0	0	0	0	0	0	0	0	0
0	1	1	1	2	2	3	3	3	4	4	4	4	3	3	3	3	3	3	3	3	3	2	0	0	0	0	0	0	0	0	0
0	1	1	1	1	2	3	3	5	2	2	1	1	1	1	1	0	0	0	0	0	0	0	0	0	0	0	0	0	0	0	0
0	1	1	2	3	4	6	5	6	7	8	7	7	7	8	10	9	9	8	8	6	3	2	1	0	0	0	0	0	0	0	0
0	1	1	2	5	5	4	4	4	3	3	3	3	3	3	3	3	3	2	1	1	1	1	1	0	0	0	0	0	0	0	0
0	1	1	4	4	5	6	6	5	5	5	6	5	5	4	2	1	1	1	0	0	0	0	0	0	0	0	0	0	0	0	0
0	1	2	2	5	3	4	3	3	2	2	2	1	1	0	0	0	0	0	0	0	0	0	0	0	0	0	0	0	0	0	0
0	1	1	3	3	5	6	10	6	6	7	6	5	4	4	2	0	0	0	0	0	0	0	0	0	0	0	0	0	0	0	0
0	1	3	3	5	3	3	3	4	8	5	4	4	3	3	2	0	0	0	0	0	0	0	0	0	0	0	0	0	0	0	0
0	1	1	2	2	2	2	3	4	5	4	4	4	4	4	4	3	3	2	2	1	1	1	1	0	0	0	0	0	0	0	0
0	1	1	1	1	1	2	4	4	4	3	3	5	6	6	6	6	3	3	3	3	2	1	1	0	0	0	0	0	0	0	0
0	1	1	2	4	4	4	4	6	4	3	4	4	4	5	5	4	4	4	4	4	3	2	0	0	0	0	0	0	0	0	0
0	1	1	2	2	2	3	5	6	5	6	6	7	7	4	3	1	0	0	0	0	0	0	0	0	0	0	0	0	0	0	0
0	1	1	2	2	2	3	5	8	6	7	7	7	8	9	8	8	10	8	7	5	5	0	0	0	0	0	0	0	0	0	0
0	1	2	2	2	3	3	5	5	5	5	6	6	6	6	5	5	4	4	4	3	2	1	1	0	0	0	0	0	0	0	0
0	1	1	2	5	6	6	6	6	8	8	9	8	8	8	7	7	7	6	5	4	2	0	0	0	0	0	0	0	0	0	0
0	1	2	3	5	5	5	7	5	5	6	6	6	7	6	7	8	11	6	6	3	1	1	0	0	0	0	0	0	0	0	0
0	1	1	1	2	2	4	4	5	5	6	6	7	5	4	4	3	3	1	0	0	0	0	0	0	0	0	0	0	0	0	0
0	1	1	1	1	4	4	5	5	5	5	5	5	5	3	4	4	4	4	4	3	2	2	0	0	0	0	0	0	0	0	0
0	1	1	2	2	5	6	7	7	7	6	6	6	5	4	3	3	1	0	0	0	0	0	0	0	0	0	0	0	0	0	0
0	1	2	3	4	5	5	5	6	6	5	5	5	4	4	7	5	6	5	2	1	0	0	0	0	0	0	0	0	0	0	0
0	1	1	2	5	6	7	8	7	6	4	4	4	4	4	6	1	1	1	0	0	0	0	0	0	0	0	0	0	0	0	0
0	1	1	1	1	2	4	4	4	4	4	5	6	4	3	2	2	1	0	0	0	0	0	0	0	0	0	0	0	0	0	0
0	1	1	1	3	4	4	4	5	7	7	7	5	5	4	4	5	4	2	2	1	1	0	0	0	0	0	0	0	0	0	0
0	1	3	4	5	4	4	4	6	9	6	4	4	2	2	1	0	0	0	0	0	0	0	0	0	0	0	0	0	0	0	0
0	1	2	3	3	5	6	6	5	5	4	5	4	2	2	1	0	0	0	0	0	0	0	0	0	0	0	0	0	0	0	0
0	1	2	3	5	5	5	6	6	6	6	6	5	5	5	2	1	0	0	0	0	0	0	0	0	0	0	0	0	0	0	0
0	1	1	2	3	4	5	5	5	5	5	4	3	3	2	2	1	0	0	0	0	0	0	0	0	0	0	0	0	0	0	0
0	1	2	3	5	5	5	6	6	6	7	8	7	4	3	3	1	0	0	0	0	0	0	0	0	0	0	0	0	0	0	0
0	1	1	1	3	4	4	4	5	3	3	5	3	3	1	1	1	1	0	0	0	0	0	0	0	0	0	0	0	0	0	0
0	1	2	7	4	4	5	8	5	5	5	5	2	2	2	1	0	0	0	0	0	0	0	0	0	0	0	0	0	0	0	0
0	1	2	6	6	7	6	4	5	3	2	2	1	1	1	1	1	1	1	0	0	0	0	0	0	0	0	0	0	0	0	0
0	1	1	3	5	4	4	4	4	2	2	2	1	1	1	1	0	0	0	0	0	0	0	0	0	0	0	0	0	0	0	0
0	1	2	2	2	5	5	6	6	5	5	4	3	3	2	2	2	0	0	0	0	0	0	0	0	0	0	0	0	0	0	0
0	1	1	2	3	4	4	4	4	4	3	3	1	1	1	1	1	1	0	0	0	0	0	0	0	0	0	0	0	0	0	0
0	1	2	3	6	6	6	5	5	4	3	3	3	2	2	2	0	0	0	0	0	0	0	0	0	0	0	0	0	0	0	0
0	1	2	2	6	5	5	4	3	4	3	3	2	1	0	0	0	0	0	0	0	0	0	0	0	0	0	0	0	0	0	0
0	1	1	2	4	4	4	4	5	3	3	3	2	1	0	0	0	0	0	0	0	0	0	0	0	0	0	0	0	0	0	0
0	1	1	3	4	6	7	5	4	3	3	3	1	0	0	0	0	0	0	0	0	0	0	0	0	0	0	0	0	0	0	0
0	1	0	1	2	2	4	5	4	6	3	4	6	4	2	0	0	0	0	0	0	0	0	0	0	0	0	0	0	0	0	0
0	1	1	2	8	5	5	5	5	5	4	4	4	2	1	0	0	0	0	0	0	0	0	0	0	0	0	0	0	0	0	0
0	1	3	3	3	3	5	5	2	2	2	1	0	0	0	0	0	0	0	0	0	0	0	0	0	0	0	0	0	0	0	0
0	1	1	1	2	2	2	2	1	1	1	1	1	1	1	1	1	1	1	1	1	1	0	0	0	0	0	0	0	0	0	0
0	1	1	1	2	5	3	2	2	1	1	1	1	0	0	0	0	0	0	0	0	0	0	0	0	0	0	0	0	0	0	0
0	1	4	4	9	6	6	5	5	4	2	1	0	0	0	0	0	0	0	0	0	0	0	0	0	0	0	0	0	0	0	0
0	1	2	4	4	5	6	6	2	2	2	1	1	1	1	1	1	0	0	0	0	0	0	0	0	0	0	0	0	0	0	0
0	1	1	1	2	2	2	2	2	2	2	2	2	2	0	0	0	0	0	0	0	0	0	0	0	0	0	0	0	0	0	0
0	1	5	5	5	5	6	4	4	6	1	1	1	1	1	1	0	0	0	0	0	0	0	0	0	0	0	0	0	0	0	0
0	1	1	1	2	2	3	3	3	1	1	1	1	1	1	1	1	0	0	0	0	0	0	0	0	0	0	0	0	0	0	0
0	1	2	2	3	3	3	3	3	3	3	3	3	2	2	2	1	2	2	0	0	0	0	0	0	0	0	0	0	0	0	0
0	1	1	2	3	4	4	5	3	2	2	1	1	1	1	1	0	0	0	0	0	0	0	0	0	0	0	0	0	0	0	0
0	1	0	3	3	6	8	8	8	8	7	9	7	4	3	2	2	1	1	1	0	0	0	0	0	0	0	0	0	0	0	0
0	1	1	2	2	2	4	3	3	2	4	4	4	4	2	2	1	1	0	0	0	0	0	0	0	0	0	0	0	0	0	0
0	1	1	1	2	2	1	3	6	4	5	6	6	5	3	1	1	1	1	1	0	0	0	0	0	0	0	0	0	0	0	0
0	1	1	1	1	1	1	1	1	2	2	2	2	3	3	3	3	2	0	0	0	0	0	0	0	0	0	0	0	0	0	0
0	1	1	1	1	2	2	2	2	2	2	1	1	0	0	0	0	0	0	0	0	0	0	0	0	0	0	0	0	0	0	0
0	1	1	2	2	2	3	3	3	4	3	0	0	0	0	0	0	0	0	0	0	0	0	0	0	0	0	0	0	0	0	0
0	1	1	2	1	1	2	2	2	1	1	1	1	1	1	1	0	0	0	0	0	0	0	0	0	0	0	0	0	0	0	0
0	1	1	1	2	2	2	3	4	3	1	1	1	1	1	1	0	0	0	0	0	0	0	0	0	0	0	0	0	0	0	0
0	1	2	3	3	2	2	2	3	4	3	3	3	0	0	0	0	0	0	0	0	0	0	0	0	0	0	0	0	0	0	0
0	1	2	3	4	4	4	4	3	3	3	3	3	3	3	3	1	0	0	0	0	0	0	0	0	0	0	0	0	0	0	0
0	1	1	1	1	1	1	1	1	1	4	5	5	5	3	2	2	2	2	3	3	3	3	3	3	2	2	1	0	0	0	0
0	1	2	3	2	2	2	2	2	2	1	0	0	0	0	0	0	0	0	0	0	0	0	0	0	0	0	0	0	0	0	0
0	1	1	2	3	2	3	1	1	0	0	0	0	0	0	0	0	0	0	0	0	0	0	0	0	0	0	0	0	0	0	0
0	1	2	2	3	2	1	1	1	0	0	0	0	0	0	0	0	0	0	0	0	0	0	0	0	0	0	0	0	0	0	0
0	1	1	1	3	4	4	3	1	1	1	1	0	0	0	0	0	0	0	0	0	0	0	0	0	0	0	0	0	0	0	0
0	1	4	5	6	6	8	5	3	3	2	1	1	0	0	0	0	0	0	0	0	0	0	0	0	0	0	0	0	0	0	0
0	1	1	1	3	5	8	7	7	5	7	7	7	7	7	6	3	1	1	0	0	0	0	0	0	0	0	0	0	0	0	0
0	1	2	2	3	4	4	6	5	4	4	5	5	5	3	4	4	5	2	0	0	0	0	0	0	0	0	0	0	0	0	0
0	1	1	3	4	5	6	5	4	3	4	5	3	2	2	2	2	2	1	0	0	0	0	0	0	0	0	0	0	0	0	0
0	1	1	2	2	5	5	5	7	4	5	5	0	0	0	0	0	0	0	0	0	0	0	0	0	0	0	0	0	0	0	0
0	1	2	2	1	4	3	4	4	4	3	3	3	3	4	0	0	0	0	0	0	0	0	0	0	0	0	0	0	0	0	0
0	1	1	1	1	1	1	1	2	2	3	3	2	2	2	1	1	1	0	0	0	0	0	0	0	0	0	0	0	0	0	0
0	1	3	4	14	12	9	8	6	7	1	0	0	0	0	0	0	0	0	0	0	0	0	0	0	0	0	0	0	0	0	0
0	1	1	1	1	1	1	2	6	6	5	5	6	6	9	6	5	4	2	2	1	0	0	0	0	0	0	0	0	0	0	0
0	1	1	5	7	8	9	9	9	9	9	10	8	11	6	7	4	2	0	0	0	0	0	0	0	0	0	0	0	0	0	0
0	1	1	2	6	4	4	5	7	5	10	6	6	5	7	5	3	1	0	0	0	0	0	0	0	0	0	0	0	0	0	0
0	1	1	2	3	4	3	4	5	7	7	8	7	8	5	4	5	3	2	1	1	1	0	0	0	0	0	0	0	0	0	0
0	1	1	2	3	4	5	5	4	3	3	3	3	1	0	0	0	0	0	0	0	0	0	0	0	0	0	0	0	0	0	0
0	1	2	3	4	7	7	8	10	9	8	8	6	7	6	6	3	2	1	0	0	0	0	0	0	0	0	0	0	0	0	0
0	1	3	4	6	10	10	8	9	6	4	4	3	3	1	0	0	0	0	0	0	0	0	0	0	0	0	0	0	0	0	0
0	1	1	1	1	1	1	3	8	6	7	7	7	6	6	4	4	3	3	2	1	0	0	0	0	0	0	0	0	0	0	0
0	1	1	3	2	3	3	3	4	6	6	6	6	6	5	5	4	4	2	1	1	0	0	0	0	0	0	0	0	0	0	0
0	1	1	2	3	3	3	4	3	4	3	2	2	1	1	0	0	0	0	0	0	0	0	0	0	0	0	0	0	0	0	0
0	1	1	2	2	2	3	5	6	6	6	7	7	6	4	2	2	2	2	0	0	0	0	0	0	0	0	0	0	0	0	0
0	1	1	2	5	6	8	9	7	8	8	8	7	5	4	6	2	1	0	0	0	0	0	0	0	0	0	0	0	0	0	0
0	1	2	4	6	8	8	9	8	6	6	5	3	1	0	0	0	0	0	0	0	0	0	0	0	0	0	0	0	0	0	0
0	1	3	3	3	3	4	4	4	4	6	7	11	7	10	4	5	1	0	0	0	0	0	0	0	0	0	0	0	0	0	0
0	1	1	1	3	5	8	7	7	7	8	7	7	5	4	4	4	3	2	0	0	0	0	0	0	0	0	0	0	0	0	0
0	1	1	1	3	4	5	6	6	6	7	8	11	8	9	10	9	6	2	1	0	0	0	0	0	0	0	0	0	0	0	0
0	1	1	2	4	6	6	6	6	6	6	6	6	8	4	2	0	0	0	0	0	0	0	0	0	0	0	0	0	0	0	0
0	1	1	2	5	7	3	5	5	4	4	3	3	2	0	0	0	0	0	0	0	0	0	0	0	0	0	0	0	0	0	0
0	1	3	3	4	5	7	6	7	6	5	3	4	2	0	0	0	0	0	0	0	0	0	0	0	0	0	0	0	0	0	0
0	1	2	2	7	7	7	7	5	5	5	4	2	1	0	0	0	0	0	0	0	0	0	0	0	0	0	0	0	0	0	0
0	1	2	3	3	7	5	7	6	6	9	8	7	9	4	4	3	3	2	1	0	0	0	0	0	0	0	0	0	0	0	0
0	1	3	3	5	3	3	4	4	4	4	5	5	5	4	1	0	0	0	0	0	0	0	0	0	0	0	0	0	0	0	0
0	1	1	4	5	5	7	5	5	3	5	4	3	3	3	1	1	0	0	0	0	0	0	0	0	0	0	0	0	0	0	0
0	1	1	1	1	2	2	4	4	6	7	7	6	6	7	9	5	4	3	2	2	0	0	0	0	0	0	0	0	0	0	0
0	1	2	4	6	8	6	7	8	11	15	9	8	8	7	5	3	0	0	0	0	0	0	0	0	0	0	0	0	0	0	0
0	1	2	3	3	3	3	4	5	5	5	3	3	3	2	2	2	2	2	2	3	0	0	0	0	0	0	0	0	0	0	0
0	1	1	3	5	8	9	5	4	5	5	3	4	4	5	5	4	3	1	0	0	0	0	0	0	0	0	0	0	0	0	0
0	1	1	1	1	1	1	2	2	3	7	6	7	10	10	9	8	8	8	8	7	6	5	2	2	1	0	0	0	0	0	0
0	1	2	3	5	6	4	5	4	3	3	3	3	3	3	3	3	2	3	0	0	0	0	0	0	0	0	0	0	0	0	0
0	1	1	3	7	7	9	9	9	10	7	7	6	4	3	3	1	2	0	0	0	0	0	0	0	0	0	0	0	0	0	0
0	1	3	7	5	6	6	6	6	5	4	4	4	5	5	5	3	1	1	0	0	0	0	0	0	0	0	0	0	0	0	0
0	1	1	2	3	3	6	6	6	7	5	5	4	4	4	4	4	4	4	3	1	0	0	0	0	0	0	0	0	0	0	0
0	1	1	1	3	5	6	6	6	5	3	2	1	1	1	1	1	1	1	1	1	0	0	0	0	0	0	0	0	0	0	0
0	1	1	3	6	7	6	7	8	10	9	9	8	8	8	6	6	4	2	1	0	0	0	0	0	0	0	0	0	0	0	0
0	1	1	1	1	1	2	2	4	5	6	5	4	4	4	4	4	4	3	2	2	1	1	0	0	0	0	0	0	0	0	0
0	1	1	1	3	4	6	6	7	6	5	5	2	2	2	3	4	3	3	2	2	3	0	0	0	0	0	0	0	0	0	0
0	1	1	1	2	2	4	6	9	10	10	10	9	9	8	5	5	5	4	3	2	2	1	0	0	0	0	0	0	0	0	0
0	1	1	1	1	2	2	3	4	7	10	10	8	8	8	5	4	3	1	1	0	0	0	0	0	0	0	0	0	0	0	0
0	1	1	2	2	3	4	5	8	8	6	7	8	7	7	6	6	3	3	3	2	1	1	0	0	0	0	0	0	0	0	0
0	1	1	2	5	6	7	7	6	6	6	7	5	5	3	2	2	2	2	0	0	0	0	0	0	0	0	0	0	0	0	0
0	1	1	2	2	4	6	7	7	8	7	7	7	7	9	8	7	7	7	4	1	0	0	0	0	0	0	0	0	0	0	0
0	1	3	5	5	5	8	7	6	5	5	4	4	4	3	2	2	3	1	1	0	0	0	0	0	0	0	0	0	0	0	0
0	1	0	1	2	2	2	2	2	2	3	2	2	2	2	2	1	1	1	1	1	1	0	0	0	0	0	0	0	0	0	0
0	1	0	1	6	3	6	4	4	4	4	4	4	4	4	3	4	4	4	1	1	0	0	0	0	0	0	0	0	0	0	0
0	1	2	3	6	7	8	8	6	2	4	2	2	2	3	3	4	4	3	3	0	0	0	0	0	0	0	0	0	0	0	0
0	1	1	2	2	3	4	4	4	3	3	3	3	3	3	3	3	3	1	0	0	0	0	0	0	0	0	0	0	0	0	0
0	1	4	2	3	5	7	9	6	5	5	5	4	4	4	3	3	3	3	2	2	2	2	0	0	0	0	0	0	0	0	0
0	1	1	1	2	3	4	2	1	1	1	1	2	2	2	1	1	1	1	0	0	0	0	0	0	0	0	0	0	0	0	0
0	1	2	2	3	3	7	5	5	5	3	3	3	3	3	3	2	1	0	0	0	0	0	0	0	0	0	0	0	0	0	0
0	1	1	1	1	2	2	3	2	2	1	0	0	0	0	0	0	0	0	0	0	0	0	0	0	0	0	0	0	0	0	0
0	1	1	1	1	2	3	4	5	6	6	6	3	3	2	2	2	2	2	2	2	1	0	0	0	0	0	0	0	0	0	0
0	1	1	1	1	1	2	2	3	4	4	4	5	4	4	6	6	6	6	6	5	3	0	0	0	0	0	0	0	0	0	0
0	1	2	1	2	3	2	3	3	2	2	3	4	4	3	3	3	5	3	3	3	3	5	2	1	0	0	0	0	0	0	0
0	1	1	1	3	4	4	9	5	3	3	3	3	3	2	2	2	2	2	2	0	0	0	0	0	0	0	0	0	0	0	0
0	1	2	4	6	5	5	3	3	3	2	2	1	1	2	1	0	0	0	0	0	0	0	0	0	0	0	0	0	0	0	0
0	1	1	2	9	6	5	5	5	5	5	5	6	4	4	4	2	1	1	1	0	0	0	0	0	0	0	0	0	0	0	0
0	1	3	3	4	4	5	4	5	6	6	6	4	1	1	1	0	0	0	0	0	0	0	0	0	0	0	0	0	0	0	0
0	1	4	10	8	5	8	5	5	4	4	2	3	1	1	1	1	0	0	0	0	0	0	0	0	0	0	0	0	0	0	0
0	1	1	2	2	3	2	2	3	3	2	2	2	2	2	2	2	1	0	0	0	0	0	0	0	0	0	0	0	0	0	0
0	1	2	3	3	4	4	4	5	5	5	3	3	3	3	3	4	3	2	0	0	0	0	0	0	0	0	0	0	0	0	0
0	1	1	1	1	1	1	1	2	2	2	3	4	4	4	4	2	2	2	2	2	1	1	1	0	0	0	0	0	0	0	0
0	1	1	1	1	2	3	3	4	5	6	6	5	5	4	4	4	4	6	4	4	4	3	1	0	0	0	0	0	0	0	0
0	1	1	2	2	2	2	4	5	5	5	4	4	4	3	3	2	2	1	1	1	1	1	1	1	0	0	0	0	0	0	0
0	1	2	3	4	4	4	4	4	5	5	3	3	3	3	2	2	2	2	1	1	1	0	0	0	0	0	0	0	0	0	0
0	1	2	1	1	4	4	5	5	5	4	3	4	4	4	4	4	4	4	3	1	1	1	0	0	0	0	0	0	0	0	0
0	1	1	1	2	3	5	6	7	7	7	7	9	7	6	6	6	6	6	3	1	1	0	0	0	0	0	0	0	0	0	0
0	1	1	2	2	2	2	5	3	3	3	3	3	2	1	0	0	0	0	0	0	0	0	0	0	0	0	0	0	0	0	0
0	1	2	3	6	7	8	9	10	11	11	9	8	8	6	4	1	1	0	0	0	0	0	0	0	0	0	0	0	0	0	0
0	1	2	2	2	3	4	4	4	6	9	7	6	8	7	3	4	4	4	4	1	1	0	0	0	0	0	0	0	0	0	0
0	1	1	1	3	3	3	4	4	4	4	5	6	6	6	5	5	4	4	2	1	1	0	0	0	0	0	0	0	0	0	0
0	1	1	2	2	2	3	5	5	5	4	3	4	4	4	4	3	2	2	2	2	2	2	0	0	0	0	0	0	0	0	0
0	1	1	2	3	3	3	3	3	5	4	4	3	4	4	4	4	3	2	0	0	0	0	0	0	0	0	0	0	0	0	0
0	1	1	1	1	2	2	2	2	3	4	5	5	5	3	3	3	3	3	3	2	1	0	0	0	0	0	0	0	0	0	0
0	1	1	1	2	2	2	3	4	3	3	4	3	3	4	5	1	1	0	0	0	0	0	0	0	0	0	0	0	0	0	0
0	1	1	2	3	4	4	4	3	4	4	4	5	3	2	2	2	1	1	1	0	0	0	0	0	0	0	0	0	0	0	0
0	1	2	1	3	3	3	3	4	4	4	2	1	1	0	0	0	0	0	0	0	0	0	0	0	0	0	0	0	0	0	0
0	1	2	2	3	6	6	6	6	6	7	6	6	5	6	5	4	4	3	2	2	1	1	0	0	0	0	0	0	0	0	0
0	1	1	1	1	1	1	1	1	2	3	2	2	2	3	3	3	2	2	2	1	0	0	0	0	0	0	0	0	0	0	0
0	1	1	1	2	2	2	3	4	3	4	4	3	3	4	3	4	3	2	5	0	0	0	0	0	0	0	0	0	0	0	0
0	1	2	3	3	4	3	3	3	3	4	4	5	4	4	4	3	2	0	0	0	0	0	0	0	0	0	0	0	0	0	0
0	1	1	1	1	2	2	4	6	6	6	7	7	7	7	6	6	5	1	0	0	0	0	0	0	0	0	0	0	0	0	0
0	1	1	2	2	3	4	4	3	3	5	5	6	5	5	5	3	2	1	0	0	0	0	0	0	0	0	0	0	0	0	0
0	1	3	4	7	8	10	11	10	11	10	11	11	11	11	10	8	1	1	0	0	0	0	0	0	0	0	0	0	0	0	0
0	1	1	1	2	3	4	5	5	5	7	6	6	6	5	5	4	3	2	4	1	0	0	0	0	0	0	0	0	0	0	0
0	1	3	4	5	6	6	6	8	8	6	6	6	4	4	3	3	2	1	0	0	0	0	0	0	0	0	0	0	0	0	0
0	1	3	1	1	3	3	5	5	7	8	9	7	6	4	4	3	3	4	4	4	2	1	1	1	0	0	0	0	0	0	0
0	1	1	4	4	5	7	10	7	7	8	7	8	10	8	6	4	4	3	3	1	0	0	0	0	0	0	0	0	0	0	0
0	1	1	3	3	4	5	5	6	6	7	7	6	6	4	3	2	1	1	0	0	0	0	0	0	0	0	0	0	0	0	0
0	1	1	2	4	11	7	7	7	8	9	7	6	4	2	2	1	1	0	0	0	0	0	0	0	0	0	0	0	0	0	0
0	1	1	1	3	5	4	6	6	5	5	5	4	3	3	2	1	1	1	1	0	0	0	0	0	0	0	0	0	0	0	0
0	1	1	1	3	5	5	6	7	9	9	8	9	8	8	4	3	0	0	0	0	0	0	0	0	0	0	0	0	0	0	0
0	1	0	1	2	4	4	4	4	5	4	4	5	6	6	4	1	1	0	0	0	0	0	0	0	0	0	0	0	0	0	0
0	1	1	1	4	4	7	8	8	10	10	9	10	6	6	4	4	3	4	0	0	0	0	0	0	0	0	0	0	0	0	0
0	1	2	1	1	2	3	3	4	4	4	4	5	6	13	6	6	5	4	2	1	0	0	0	0	0	0	0	0	0	0	0
0	1	1	1	2	2	3	4	5	5	5	4	4	5	5	4	5	4	4	3	2	3	1	0	0	0	0	0	0	0	0	0
0	1	1	3	7	6	7	7	7	8	10	8	7	7	5	3	3	3	3	1	0	0	0	0	0	0	0	0	0	0	0	0
0	1	1	3	7	6	7	9	9	8	8	10	8	8	8	7	2	2	1	1	1	0	0	0	0	0	0	0	0	0	0	0
0	1	1	2	2	3	4	5	6	6	7	8	9	8	8	11	9	9	7	5	1	0	0	0	0	0	0	0	0	0	0	0
0	1	2	3	4	5	6	8	7	5	3	3	3	3	3	3	2	2	1	1	0	0	0	0	0	0	0	0	0	0	0	0
0	1	3	6	4	4	6	6	8	7	8	7	5	7	6	3	2	2	2	1	0	0	0	0	0	0	0	0	0	0	0	0
0	1	1	1	1	1	1	1	2	2	2	2	3	4	4	4	3	3	3	3	2	2	2	1	0	0	0	0	0	0	0	0
0	1	1	3	4	4	7	7	7	10	8	8	9	8	8	9	6	3	1	0	0	0	0	0	0	0	0	0	0	0	0	0
0	1	1	1	2	3	3	4	6	11	7	7	6	6	6	6	5	5	3	2	0	0	0	0	0	0	0	0	0	0	0	0
0	1	2	3	4	5	7	7	8	9	10	10	11	15	14	16	15	11	6	2	0	0	0	0	0	0	0	0	0	0	0	0
0	1	5	8	7	12	8	8	8	8	6	10	4	4	5	5	4	2	2	1	0	0	0	0	0	0	0	0	0	0	0	0
0	1	1	1	1	1	1	1	2	2	2	4	4	3	3	3	2	1	0	0	0	0	0	0	0	0	0	0	0	0	0	0
0	1	2	6	4	4	4	4	4	3	3	3	3	3	3	3	2	1	1	1	1	1	1	1	1	1	3	0	0	0	0	0
0	1	2	2	2	3	3	3	4	4	3	4	7	7	7	8	7	10	7	7	5	2	1	1	0	0	0	0	0	0	0	0
0	1	1	2	3	4	7	6	7	7	8	7	7	7	7	7	8	8	7	5	3	2	0	0	0	0	0	0	0	0	0	0
0	1	1	2	2	4	6	9	6	6	6	5	7	5	7	4	4	4	4	4	3	3	0	0	0	0	0	0	0	0	0	0
0	1	2	2	3	6	4	5	5	5	5	5	4	5	4	3	3	3	3	3	4	1	0	0	0	0	0	0	0	0	0	0
0	1	1	2	2	3	2	2	2	2	2	3	3	4	4	3	4	3	3	2	2	2	2	1	0	0	0	0	0	0	0	0
0	1	1	3	6	2	2	2	3	3	3	3	3	3	3	3	3	2	2	2	0	0	0	0	0	0	0	0	0	0	0	0
0	1	1	1	1	1	1	2	2	2	3	2	3	3	3	3	2	2	2	2	3	3	3	2	1	0	0	0	0	0	0	0
0	1	1	1	1	2	2	4	5	6	6	6	5	5	5	5	5	3	2	2	3	0	0	0	0	0	0	0	0	0	0	0
0	1	1	2	4	3	4	5	6	6	6	6	6	6	6	5	5	4	4	3	2	0	0	0	0	0	0	0	0	0	0	0
0	1	3	5	8	8	6	7	7	8	7	9	7	7	7	7	5	5	2	0	0	0	0	0	0	0	0	0	0	0	0	0
0	1	1	1	3	4	4	3	4	3	2	2	2	2	2	2	2	4	1	0	0	0	0	0	0	0	0	0	0	0	0	0
0	1	1	1	1	1	1	1	2	2	2	2	2	2	1	0	0	0	0	0	0	0	0	0	0	0	0	0	0	0	0	0
0	1	1	1	1	1	1	4	5	5	5	5	5	5	4	2	2	2	2	2	1	1	1	1	0	0	0	0	0	0	0	0
0	1	1	2	2	2	1	1	2	2	2	1	1	1	1	1	1	2	2	1	0	0	0	0	0	0	0	0	0	0	0	0
0	1	0	0	0	0	0	1	2	5	5	5	8	13	12	15	13	13	12	11	7	8	6	3	3	2	1	0	0	0	0	0
0	1	1	2	2	3	6	7	9	7	7	7	6	7	8	8	8	7	6	4	2	1	1	0	0	0	0	0	0	0	0	0
0	1	2	2	2	4	6	5	5	5	4	4	5	6	5	5	5	4	1	1	1	0	0	0	0	0	0	0	0	0	0	0
0	1	1	1	2	2	2	2	2	3	3	2	2	0	0	0	0	0	0	0	0	0	0	0	0	0	0	0	0	0	0	0
0	1	1	1	3	7	8	10	10	10	10	11	10	10	9	6	6	4	4	2	2	2	0	0	0	0	0	0	0	0	0	0
0	1	1	1	1	1	2	3	3	3	3	4	5	3	2	2	2	1	1	1	1	1	0	0	0	0	0	0	0	0	0	0
0	1	1	1	2	3	4	8	7	8	7	6	5	4	3	3	3	3	2	1	1	1	0	0	0	0	0	0	0	0	0	0
0	1	1	2	4	10	9	8	6	7	7	8	6	6	6	5	5	2	2	1	1	0	0	0	0	0	0	0	0	0	0	0
0	1	1	2	6	7	6	7	8	7	7	7	6	5	3	3	3	3	2	1	1	1	0	0	0	0	0	0	0	0	0	0
0	1	3	4	4	4	4	4	5	5	5	5	4	4	4	2	2	1	1	0	0	0	0	0	0	0	0	0	0	0	0	0
0	1	2	5	5	5	8	7	6	8	6	7	6	5	4	4	3	3	2	0	0	0	0	0	0	0	0	0	0	0	0	0
0	1	1	1	1	4	4	5	6	5	4	4	4	4	3	3	3	3	3	3	5	2	0	0	0	0	0	0	0	0	0	0
0	1	1	3	2	2	2	3	5	3	4	5	4	4	3	2	2	1	1	0	0	0	0	0	0	0	0	0	0	0	0	0
0	1	1	1	1	2	4	7	8	8	8	8	7	6	3	3	3	2	0	0	0	0	0	0	0	0	0	0	0	0	0	0
0	1	2	3	3	4	3	3	3	4	5	3	2	2	2	0	0	0	0	0	0	0	0	0	0	0	0	0	0	0	0	0
0	1	1	1	2	3	5	8	7	7	6	6	4	4	3	3	3	3	2	0	0	0	0	0	0	0	0	0	0	0	0	0
0	1	3	2	2	1	2	2	2	2	2	2	3	3	2	1	0	0	0	0	0	0	0	0	0	0	0	0	0	0	0	0
0	1	1	1	2	5	4	4	5	5	8	6	3	3	4	0	0	0	0	0	0	0	0	0	0	0	0	0	0	0	0	0
0	1	2	2	3	5	8	7	4	3	2	1	1	0	0	0	0	0	0	0	0	0	0	0	0	0	0	0	0	0	0	0
0	1	1	3	5	5	8	9	10	11	9	8	8	7	6	6	1	1	1	1	0	0	0	0	0	0	0	0	0	0	0	0
0	1	1	1	4	4	5	4	4	3	3	3	3	3	1	1	1	1	1	1	0	0	0	0	0	0	0	0	0	0	0	0
0	1	1	2	4	5	7	13	9	11	8	5	4	3	2	1	1	0	0	0	0	0	0	0	0	0	0	0	0	0	0	0
0	1	2	2	3	3	4	4	5	6	4	2	2	1	1	0	0	0	0	0	0	0	0	0	0	0	0	0	0	0	0	0
0	1	1	2	6	7	9	8	8	8	8	8	7	5	4	4	4	3	1	1	0	0	0	0	0	0	0	0	0	0	0	0
0	1	2	3	3	3	4	4	5	5	5	6	6	5	5	3	2	1	1	0	0	0	0	0	0	0	0	0	0	0	0	0
0	1	1	3	4	5	6	6	6	7	7	7	6	7	6	6	6	2	2	0	0	0	0	0	0	0	0	0	0	0	0	0
0	1	2	3	5	5	5	4	2	2	3	1	0	0	0	0	0	0	0	0	0	0	0	0	0	0	0	0	0	0	0	0
0	1	1	1	3	8	9	7	7	7	5	4	5	4	3	3	2	3	1	1	0	0	0	0	0	0	0	0	0	0	0	0
0	1	2	3	4	9	8	8	8	8	6	5	3	3	2	1	1	0	0	0	0	0	0	0	0	0	0	0	0	0	0	0
0	1	1	2	2	2	3	3	3	3	2	2	2	2	2	1	1	1	0	0	0	0	0	0	0	0	0	0	0	0	0	0
0	1	1	2	3	3	3	3	3	3	3	3	2	2	2	1	1	1	1	0	0	0	0	0	0	0	0	0	0	0	0	0
0	1	1	1	3	8	8	7	7	7	8	5	3	2	3	1	1	1	1	1	1	1	0	0	0	0	0	0	0	0	0	0
0	1	1	1	1	2	3	4	3	2	1	1	0	0	0	0	0	0	0	0	0	0	0	0	0	0	0	0	0	0	0	0
0	1	1	2	1	4	5	8	6	7	7	9	6	6	6	6	4	3	1	1	0	0	0	0	0	0	0	0	0	0	0	0
0	1	1	1	1	1	3	5	7	4	4	3	2	0	0	0	0	0	0	0	0	0	0	0	0	0	0	0	0	0	0	0
0	1	1	1	1	3	5	6	7	7	7	7	5	5	5	5	6	3	2	1	0	0	0	0	0	0	0	0	0	0	0	0
0	1	1	2	5	6	6	4	4	4	4	4	2	2	1	1	0	0	0	0	0	0	0	0	0	0	0	0	0	0	0	0
0	1	1	3	6	7	7	7	8	6	6	6	4	1	1	1	0	0	0	0	0	0	0	0	0	0	0	0	0	0	0	0
0	1	1	2	4	5	6	5	7	6	5	5	4	4	4	4	4	1	1	0	0	0	0	0	0	0	0	0	0	0	0	0
0	1	1	1	4	8	6	6	6	6	5	5	5	4	3	4	0	0	0	0	0	0	0	0	0	0	0	0	0	0	0	0
0	1	2	2	4	5	6	6	6	8	6	6	6	4	4	4	4	2	0	0	0	0	0	0	0	0	0	0	0	0	0	0
0	1	1	2	2	3	3	3	5	6	7	6	6	3	1	0	0	0	0	0	0	0	0	0	0	0	0	0	0	0	0	0
0	1	1	4	2	4	5	7	7	6	5	5	5	4	4	4	3	2	1	0	0	0	0	0	0	0	0	0	0	0	0	0
0	1	3	5	11	14	13	13	16	16	14	13	9	7	5	3	2	0	0	0	0	0	0	0	0	0	0	0	0	0	0	0
0	1	4	4	5	3	3	3	3	3	2	1	1	0	0	0	0	0	0	0	0	0	0	0	0	0	0	0	0	0	0	0
0	1	1	2	3	4	4	5	4	6	1	1	0	0	0	0	0	0	0	0	0	0	0	0	0	0	0	0	0	0	0	0
0	1	2	4	4	7	8	9	10	7	6	6	5	5	5	4	2	2	1	1	1	0	0	0	0	0	0	0	0	0	0	0
0	1	2	6	4	5	4	4	4	3	3	5	2	2	2	2	2	2	0	0	0	0	0	0	0	0	0	0	0	0	0	0
0	1	2	3	4	4	4	6	6	3	3	3	2	0	0	0	0	0	0	0	0	0	0	0	0	0	0	0	0	0	0	0
0	1	3	2	4	5	5	4	4	4	3	3	3	3	3	3	2	2	2	2	1	1	1	1	1	1	1	1	0	0	0	0
0	1	2	3	5	6	7	8	10	10	9	9	10	8	8	7	6	3	1	0	0	0	0	0	0	0	0	0	0	0	0	0
0	1	1	1	2	3	4	3	3	3	3	3	3	3	3	5	4	4	4	4	3	3	0	0	0	0	0	0	0	0	0	0
0	1	3	4	7	8	8	6	5	3	3	0	0	0	0	0	0	0	0	0	0	0	0	0	0	0	0	0	0	0	0	0
0	1	1	1	2	4	4	5	6	8	7	6	4	3	1	1	1	1	1	0	0	0	0	0	0	0	0	0	0	0	0	0
0	1	1	3	4	3	4	4	3	3	3	2	2	2	2	2	1	0	0	0	0	0	0	0	0	0	0	0	0	0	0	0
0	1	1	2	3	3	4	6	5	7	5	5	3	2	1	1	1	1	1	0	0	0	0	0	0	0	0	0	0	0	0	0
0	1	1	1	1	3	3	3	5	2	2	2	2	7	1	1	1	0	0	0	0	0	0	0	0	0	0	0	0	0	0	0
0	1	1	1	1	2	3	3	3	4	4	4	4	4	3	2	2	0	0	0	0	0	0	0	0	0	0	0	0	0	0	0
0	1	2	3	3	3	4	5	6	7	4	4	3	1	0	0	0	0	0	0	0	0	0	0	0	0	0	0	0	0	0	0
0	1	1	2	6	8	6	6	5	5	4	4	3	3	3	2	0	0	0	0	0	0	0	0	0	0	0	0	0	0	0	0
0	1	2	5	5	4	4	4	4	3	1	1	1	0	0	0	0	0	0	0	0	0	0	0	0	0	0	0	0	0	0	0
0	1	1	3	3	3	4	4	5	5	4	3	3	1	1	1	1	1	0	0	0	0	0	0	0	0	0	0	0	0	0	0
0	1	1	1	2	6	6	6	3	3	2	2	2	2	2	2	1	1	1	0	0	0	0	0	0	0	0	0	0	0	0	0
0	1	1	3	7	7	6	9	6	8	5	4	3	3	3	4	1	0	0	0	0	0	0	0	0	0	0	0	0	0	0	0
0	1	1	2	3	3	3	5	4	5	5	4	3	5	2	2	1	0	0	0	0	0	0	0	0	0	0	0	0	0	0	0
0	1	1	1	2	3	4	4	5	5	5	5	6	7	6	6	6	7	6	4	3	1	1	0	0	0	0	0	0	0	0	0
0	1	2	2	5	6	6	6	7	5	6	6	6	9	7	8	5	5	3	1	1	0	0	0	0	0	0	0	0	0	0	0
0	1	0	0	0	0	0	0	0	0	0	0	0	0	0	0	3	6	10	10	10	14	14	15	13	13	12	12	8	6	2	2
0	1	4	5	5	6	5	4	4	8	4	3	7	2	4	2	1	1	0	0	0	0	0	0	0	0	0	0	0	0	0	0
0	1	1	1	3	4	5	5	5	6	5	8	4	4	4	3	3	5	1	1	0	0	0	0	0	0	0	0	0	0	0	0
0	1	0	0	0	0	0	0	0	0	2	4	9	10	14	8	9	8	7	7	5	1	0	0	0	0	0	0	0	0	0	0
0	1	2	4	6	4	7	5	7	8	6	5	5	5	6	4	3	2	1	1	0	0	0	0	0	0	0	0	0	0	0	0
0	1	2	13	5	6	6	8	8	8	8	8	7	7	7	3	1	0	0	0	0	0	0	0	0	0	0	0	0	0	0	0
0	1	1	1	1	2	4	4	4	3	3	3	3	3	4	1	1	1	1	1	1	0	0	0	0	0	0	0	0	0	0	0
0	1	4	4	5	4	5	4	4	5	6	4	4	6	4	3	1	0	0	0	0	0	0	0	0	0	0	0	0	0	0	0
0	1	2	2	4	6	5	6	4	5	4	4	4	6	3	3	2	1	0	0	0	0	0	0	0	0	0	0	0	0	0	0
0	1	1	1	2	4	2	2	5	5	7	7	9	7	7	9	4	2	1	1	1	0	0	0	0	0	0	0	0	0	0	0
0	1	2	3	3	6	7	8	7	10	9	10	10	10	9	9	4	0	0	0	0	0	0	0	0	0	0	0	0	0	0	0
0	1	3	3	3	3	3	3	3	3	2	2	2	2	2	0	0	0	0	0	0	0	0	0	0	0	0	0	0	0	0	0
0	1	1	1	4	3	5	5	5	6	6	5	4	5	5	2	2	2	1	0	0	0	0	0	0	0	0	0	0	0	0	0
0	1	2	1	4	2	4	5	4	3	2	2	1	1	1	0	0	0	0	0	0	0	0	0	0	0	0	0	0	0	0	0
1	1	1	1	2	2	2	2	2	2	0	0	0	0	0	0	0	0	0	0	0	0	0	0	0	0	0	0	0	0	0	0
1	1	2	4	4	4	4	3	3	3	3	2	2	2	1	1	1	1	1	0	0	0	0	0	0	0	0	0	0	0	0	0
1	1	0	5	4	8	11	9	7	8	10	11	10	10	10	9	8	10	10	10	6	5	0	0	0	0	0	0	0	0	0	0
1	1	1	2	2	4	4	3	3	3	1	1	1	0	0	0	0	0	0	0	0	0	0	0	0	0	0	0	0	0	0	0
1	1	0	0	0	0	0	0	0	4	9	4	4	6	3	3	3	2	2	2	2	2	3	3	3	1	0	0	0	0	0	0
1	1	1	2	4	5	7	5	5	3	3	2	0	0	0	0	0	0	0	0	0	0	0	0	0	0	0	0	0	0	0	0
1	1	1	1	4	1	2	2	2	2	2	2	2	2	2	2	0	0	0	0	0	0	0	0	0	0	0	0	0	0	0	0
1	1	3	2	2	3	4	4	4	4	4	4	4	3	3	2	2	3	2	1	1	1	0	0	0	0	0	0	0	0	0	0
1	1	2	2	3	2	2	2	3	2	2	3	3	3	3	3	1	1	1	1	1	0	0	0	0	0	0	0	0	0	0	0
1	1	1	4	3	4	4	5	6	6	6	6	6	6	5	5	4	4	4	4	4	2	1	0	0	0	0	0	0	0	0	0
1	1	3	3	4	4	5	3	3	6	3	4	2	1	0	0	0	0	0	0	0	0	0	0	0	0	0	0	0	0	0	0
1	1	2	3	3	3	3	3	3	4	3	3	1	0	0	0	0	0	0	0	0	0	0	0	0	0	0	0	0	0	0	0
1	1	1	2	3	3	6	2	2	4	2	2	1	1	1	1	1	1	1	0	0	0	0	0	0	0	0	0	0	0	0	0
1	1	1	1	2	2	3	4	4	3	3	3	2	2	2	1	1	1	1	1	1	1	1	0	0	0	0	0	0	0	0	0
1	1	4	4	5	6	7	5	4	3	3	2	2	2	2	2	2	2	3	0	0	0	0	0	0	0	0	0	0	0	0	0
1	1	3	3	5	6	5	4	4	3	3	3	2	2	1	1	2	1	1	1	0	0	0	0	0	0	0	0	0	0	0	0
1	1	2	2	2	4	5	5	4	3	3	4	1	0	0	0	0	0	0	0	0	0	0	0	0	0	0	0	0	0	0	0
1	1	1	1	1	2	3	5	7	7	6	6	7	8	7	7	8	8	8	6	2	2	0	0	0	0	0	0	0	0	0	0
1	1	1	3	3	6	9	8	6	5	6	7	5	7	5	5	5	4	3	2	0	0	0	0	0	0	0	0	0	0	0	0
1	1	4	5	7	8	10	8	8	7	6	6	6	6	6	4	1	1	1	2	0	0	0	0	0	0	0	0	0	0	0	0
1	1	1	1	2	5	6	6	8	8	8	6	5	4	4	4	3	3	2	1	1	1	1	0	0	0	0	0	0	0	0	0
1	1	3	3	2	2	2	5	2	2	4	2	1	1	3	1	0	0	0	0	0	0	0	0	0	0	0	0	0	0	0	0
1	1	1	3	4	5	5	7	6	4	3	4	5	5	6	6	5	3	3	1	0	0	0	0	0	0	0	0	0	0	0	0
1	1	1	2	2	3	7	11	7	7	7	6	5	5	5	3	3	4	2	2	0	0	0	0	0	0	0	0	0	0	0	0
1	1	1	2	2	2	3	2	2	2	2	2	2	2	2	1	1	1	1	1	1	0	0	0	0	0	0	0	0	0	0	0
1	1	1	2	2	2	4	5	9	9	10	10	7	8	10	11	7	7	6	4	1	1	0	0	0	0	0	0	0	0	0	0
1	1	1	1	2	2	2	2	3	6	4	3	2	1	1	0	0	0	0	0	0	0	0	0	0	0	0	0	0	0	0	0
1	1	1	1	3	3	4	5	7	9	8	7	6	7	7	6	5	4	2	1	1	1	1	1	1	0	0	0	0	0	0	0
1	1	1	1	1	4	5	5	5	5	6	3	2	2	1	1	1	0	0	0	0	0	0	0	0	0	0	0	0	0	0	0
1	1	1	2	4	6	4	5	4	4	4	2	1	0	0	0	0	0	0	0	0	0	0	0	0	0	0	0	0	0	0	0
1	1	1	1	3	4	6	6	6	6	6	8	6	6	4	4	1	1	0	0	0	0	0	0	0	0	0	0	0	0	0	0
1	1	1	2	4	4	4	4	3	2	2	3	3	2	2	2	3	2	4	1	1	1	0	0	0	0	0	0	0	0	0	0
1	1	1	1	2	2	3	5	7	7	6	4	5	5	5	5	4	4	4	5	5	3	1	0	0	0	0	0	0	0	0	0
1	1	2	3	3	3	3	3	3	4	3	3	3	3	3	3	2	2	1	0	0	0	0	0	0	0	0	0	0	0	0	0
1	1	1	1	2	3	5	5	5	7	4	3	2	1	1	1	1	1	1	5	0	0	0	0	0	0	0	0	0	0	0	0
1	1	2	3	3	3	3	3	4	4	4	4	4	4	4	3	3	3	3	2	4	0	0	0	0	0	0	0	0	0	0	0
1	1	2	2	2	3	3	7	6	5	4	4	4	3	3	3	3	1	1	1	0	#NULL!	0	0	0	0	0	0	0	0	0	0
1	1	1	1	2	2	3	3	3	3	5	5	5	5	5	3	2	2	2	2	2	1	0	0	0	0	0	0	0	0	0	0
1	1	1	1	1	1	1	2	4	4	4	4	3	3	3	3	2	1	0	0	0	0	0	0	0	0	0	0	0	0	0	0
1	1	1	1	2	2	2	3	3	5	4	4	4	6	5	9	4	4	3	3	1	1	1	1	1	0	0	0	0	0	0	0
1	1	3	5	5	7	8	6	5	6	5	4	4	4	4	3	1	0	0	0	0	0	0	0	0	0	0	0	0	0	0	0
1	1	1	1	1	2	3	7	4	4	4	4	3	4	4	4	4	4	3	2	1	0	0	0	0	0	0	0	0	0	0	0
1	1	1	2	2	2	3	4	6	8	6	6	6	6	6	5	5	4	4	6	4	2	0	0	0	0	0	0	0	0	0	0
1	1	2	4	5	6	7	7	8	8	9	9	8	9	10	8	6	8	2	2	1	0	0	0	0	0	0	0	0	0	0	0
1	1	1	1	2	3	2	1	1	0	0	0	0	0	0	0	0	0	0	0	0	0	0	0	0	0	0	0	0	0	0	0
1	1	1	2	3	4	6	5	5	5	5	6	5	5	5	5	5	5	4	3	1	1	0	0	0	0	0	0	0	0	0	0
1	1	3	3	4	5	5	7	11	7	5	5	5	6	7	7	7	7	4	1	1	0	0	0	0	0	0	0	0	0	0	0
1	1	2	4	3	5	5	7	7	7	7	8	9	6	6	7	5	5	4	2	1	0	0	0	0	0	0	0	0	0	0	0
1	1	1	3	5	8	8	11	9	10	9	9	9	9	8	7	7	7	5	3	2	2	1	1	0	0	0	0	0	0	0	0
1	1	1	2	4	8	8	8	8	6	4	4	5	5	5	5	5	6	4	0	0	0	0	0	0	0	0	0	0	0	0	0
1	1	0	1	1	1	2	2	4	4	4	5	5	5	4	3	4	3	3	3	3	3	3	1	0	0	0	0	0	0	0	0
1	1	2	2	2	6	6	7	6	6	4	4	4	6	3	3	3	3	3	3	1	0	0	0	0	0	0	0	0	0	0	0
1	1	1	2	5	8	6	6	8	7	6	5	4	4	4	4	4	3	1	0	0	0	0	0	0	0	0	0	0	0	0	0
1	1	1	1	3	3	3	3	3	3	3	2	2	3	3	4	3	2	1	0	0	0	0	0	0	0	0	0	0	0	0	0
1	1	3	2	3	3	6	6	6	6	5	4	3	2	2	2	2	2	2	1	1	0	0	0	0	0	0	0	0	0	0	0
1	1	1	3	4	4	4	4	5	6	6	6	5	4	4	4	4	4	4	5	1	1	1	0	0	0	0	0	0	0	0	0
1	1	1	1	1	3	3	4	5	5	5	5	4	4	4	3	3	1	0	0	0	0	0	0	0	0	0	0	0	0	0	0
1	1	3	4	4	4	3	3	4	3	0	0	0	0	0	0	0	0	0	0	0	0	0	0	0	0	0	0	0	0	0	0
1	1	0	0	0	0	0	0	0	0	0	1	1	2	7	5	7	9	3	6	6	7	7	7	5	5	5	3	3	1	0	0
1	1	1	2	4	6	6	7	9	9	11	12	12	12	11	9	7	7	4	6	2	2	1	1	0	0	0	0	0	0	0	0
1	1	2	4	7	6	6	6	7	4	4	4	2	1	1	1	0	0	0	0	0	0	0	0	0	0	0	0	0	0	0	0
1	1	2	2	3	3	3	4	4	6	4	3	3	3	3	5	3	3	2	2	1	0	0	0	0	0	0	0	0	0	0	0
1	1	4	4	4	3	2	1	3	0	0	0	0	0	0	0	0	0	0	0	0	0	0	0	0	0	0	0	0	0	0	0
1	1	1	1	1	1	2	2	5	6	5	5	5	3	3	3	3	1	1	1	0	0	0	0	0	0	0	0	0	0	0	0
1	1	1	2	3	5	6	6	7	8	8	8	7	5	5	5	4	2	1	0	0	0	0	0	0	0	0	0	0	0	0	0
1	1	2	3	5	6	6	7	4	4	3	3	3	3	3	1	1	0	0	0	0	0	0	0	0	0	0	0	0	0	0	0
1	1	1	1	1	2	2	2	3	4	4	4	4	4	4	3	3	2	2	1	0	0	0	0	0	0	0	0	0	0	0	0
1	1	2	2	2	3	5	5	5	5	7	6	5	5	4	4	4	1	1	0	0	0	0	0	0	0	0	0	0	0	0	0
1	1	1	1	1	4	6	7	7	7	10	7	7	7	5	4	3	2	0	0	0	0	0	0	0	0	0	0	0	0	0	0
1	1	1	3	6	7	7	7	6	6	6	6	6	6	8	5	4	4	1	1	0	0	0	0	0	0	0	0	0	0	0	0
1	1	1	4	4	8	8	8	7	6	7	7	6	5	4	4	3	1	1	1	0	0	0	0	0	0	0	0	0	0	0	0
1	1	2	3	3	4	5	5	5	5	5	4	3	4	1	0	0	0	0	0	0	0	0	0	0	0	0	0	0	0	0	0
1	1	1	1	1	1	2	3	3	3	2	4	2	2	1	1	1	1	0	0	0	0	0	0	0	0	0	0	0	0	0	0
1	1	2	4	6	2	2	2	2	1	1	1	1	0	0	0	0	0	0	0	0	0	0	0	0	0	0	0	0	0	0	0
1	1	3	3	6	9	7	7	8	9	10	9	9	6	4	2	0	0	0	0	0	0	0	0	0	0	0	0	0	0	0	0
1	1	2	3	5	5	6	5	6	8	6	5	5	3	3	3	2	0	0	0	0	0	0	0	0	0	0	0	0	0	0	0
1	1	2	3	5	6	6	6	5	5	4	5	3	2	0	0	0	0	0	0	0	0	0	0	0	0	0	0	0	0	0	0
1	1	1	5	5	4	4	5	8	6	4	4	3	2	0	0	0	0	0	0	0	0	0	0	0	0	0	0	0	0	0	0
1	1	2	4	4	4	6	5	3	3	3	3	3	3	3	1	0	0	0	0	0	0	0	0	0	0	0	0	0	0	0	0
1	1	2	2	5	7	6	5	7	6	6	5	6	0	0	0	0	0	0	0	0	0	0	0	0	0	0	0	0	0	0	0
1	1	1	1	3	6	6	6	7	8	8	6	5	4	5	5	2	0	0	0	0	0	0	0	0	0	0	0	0	0	0	0
1	1	2	3	4	4	4	3	3	2	2	2	2	2	3	1	1	1	0	0	0	0	0	0	0	0	0	0	0	0	0	0
1	1	1	1	1	3	5	5	5	4	5	5	4	4	4	4	1	0	0	0	0	0	0	0	0	0	0	0	0	0	0	0
1	1	1	2	3	5	7	10	8	8	10	11	11	6	6	4	2	0	0	0	0	0	0	0	0	0	0	0	0	0	0	0
1	1	2	2	2	5	10	6	7	5	5	5	3	3	2	1	1	1	1	0	0	0	0	0	0	0	0	0	0	0	0	0
1	1	0	0	0	0	0	0	0	0	0	0	0	3	7	5	5	5	5	3	3	2	2	1	1	1	1	1	1	1	0	0
1	1	3	6	5	6	6	7	7	4	4	6	4	5	3	1	0	0	0	0	0	0	0	0	0	0	0	0	0	0	0	0
1	1	1	1	2	3	7	5	6	9	7	8	6	6	6	5	3	1	1	1	1	1	0	0	0	0	0	0	0	0	0	0
1	1	1	1	2	3	2	4	4	3	4	6	5	5	5	2	1	2	0	0	0	0	0	0	0	0	0	0	0	0	0	0
1	1	1	2	2	3	3	5	3	3	3	3	2	2	1	1	0	0	0	0	0	0	0	0	0	0	0	0	0	0	0	0
1	1	0	1	1	1	1	3	5	6	6	8	12	9	5	3	2	1	1	1	0	0	0	0	0	0	0	0	0	0	0	0
1	1	1	1	6	8	6	6	9	6	5	3	3	3	3	2	0	0	0	0	0	0	0	0	0	0	0	0	0	0	0	0
1	1	1	1	1	3	5	5	5	4	4	4	4	4	4	3	2	1	1	1	1	2	0	0	0	0	0	0	0	0	0	0
1	1	3	4	5	5	6	8	5	5	4	4	4	3	3	1	0	0	0	0	0	0	0	0	0	0	0	0	0	0	0	0
1	1	1	1	3	4	6	7	7	7	7	6	5	4	3	3	3	3	2	2	4	3	3	2	2	1	1	1	0	0	0	0
1	1	3	3	3	5	5	5	5	8	6	7	6	8	6	6	6	5	5	3	2	0	0	0	0	0	0	0	0	0	0	0
1	1	3	1	1	2	4	6	6	5	6	6	4	4	1	1	1	1	1	1	1	1	0	0	0	0	0	0	0	0	0	0
1	1	1	1	1	4	5	5	5	5	3	3	3	2	2	3	1	0	0	0	0	0	0	0	0	0	0	0	0	0	0	0
1	1	2	2	3	2	4	4	5	5	5	5	5	5	3	2	0	0	0	0	0	0	0	0	0	0	0	0	0	0	0	0
1	1	1	1	2	2	2	3	6	4	5	4	4	2	2	0	0	0	0	0	0	0	0	0	0	0	0	0	0	0	0	0
1	1	1	2	3	4	4	5	5	5	5	7	7	5	5	4	4	3	5	1	0	0	0	0	0	0	0	0	0	0	0	0
1	1	1	1	3	4	4	5	5	5	5	5	5	5	6	5	7	5	3	3	1	1	0	0	0	0	0	0	0	0	0	0
1	1	1	1	1	3	4	4	7	8	10	7	6	6	7	4	4	3	3	3	0	0	0	0	0	0	0	0	0	0	0	0
1	1	1	2	4	6	8	6	6	6	7	5	6	4	4	5	2	1	0	0	0	0	0	0	0	0	0	0	0	0	0	0
1	1	2	1	2	2	5	6	7	7	7	7	6	6	7	7	8	8	5	5	5	2	2	1	0	0	0	0	0	0	0	0
1	1	1	2	2	3	3	4	5	5	6	6	5	4	4	4	3	3	2	2	0	0	0	0	0	0	0	0	0	0	0	0
1	1	1	3	4	4	5	6	7	9	8	8	8	11	9	4	4	3	3	1	0	0	0	0	0	0	0	0	0	0	0	0
1	1	3	2	4	7	4	4	5	7	18	6	5	5	6	4	4	4	3	0	0	0	0	0	0	0	0	0	0	0	0	0
1	1	2	5	3	4	6	4	6	6	7	8	8	9	9	8	8	7	7	3	2	1	0	0	0	0	0	0	0	0	0	0
1	1	0	1	4	3	9	8	7	13	11	8	9	7	7	8	8	8	7	6	9	1	1	0	0	0	0	0	0	0	0	0
1	1	1	2	2	4	6	6	7	9	8	8	8	8	8	7	7	7	6	5	4	3	3	0	0	0	0	0	0	0	0	0
1	1	1	2	2	2	3	4	5	10	10	7	7	7	9	7	10	6	5	5	4	1	0	0	0	0	0	0	0	0	0	0
1	1	0	1	2	2	3	3	4	4	5	6	6	10	6	6	8	3	1	1	1	1	1	0	0	0	0	0	0	0	0	0
1	1	1	1	2	3	3	3	3	3	3	3	4	5	5	5	2	2	1	1	1	1	0	0	0	0	0	0	0	0	0	0
1	1	1	1	2	2	2	2	2	3	4	6	4	4	3	3	3	3	3	3	3	3	1	1	0	0	0	0	0	0	0	0
1	1	1	2	3	4	4	4	7	5	5	7	5	4	4	4	5	2	1	1	1	0	0	0	0	0	0	0	0	0	0	0
1	1	2	4	4	8	9	9	10	8	8	7	7	8	3	2	1	0	0	0	0	0	0	0	0	0	0	0	0	0	0	0
1	1	1	1	1	4	4	4	5	8	6	5	5	5	4	3	3	2	0	0	0	0	0	0	0	0	0	0	0	0	0	0
1	1	3	1	1	3	4	4	4	3	3	3	3	3	2	2	1	0	0	0	0	0	0	0	0	0	0	0	0	0	0	0
1	1	1	2	3	5	6	6	5	8	6	6	6	5	5	7	3	3	0	0	0	0	0	0	0	0	0	0	0	0	0	0
1	1	1	1	3	3	5	0	0	0	0	0	0	0	0	0	0	0	0	0	0	0	0	0	0	0	0	0	0	0	0	0
1	1	3	5	7	7	6	6	7	6	5	5	5	4	2	0	0	0	0	0	0	0	0	0	0	0	0	0	0	0	0	0
1	1	1	2	3	6	4	4	4	5	4	5	5	5	5	6	5	5	4	4	4	3	2	0	0	0	0	0	0	0	0	0
1	1	1	2	3	4	4	5	4	5	5	5	4	3	2	2	1	0	0	0	0	0	0	0	0	0	0	0	0	0	0	0
1	1	2	3	3	2	2	2	3	3	4	4	3	3	3	2	2	2	1	1	1	0	0	0	0	0	0	0	0	0	0	0
1	1	1	1	2	3	3	6	7	8	6	3	1	0	0	0	0	0	0	0	0	0	0	0	0	0	0	0	0	0	0	0
1	1	3	3	3	4	5	9	7	8	8	11	13	7	6	5	3	2	1	1	0	0	0	0	0	0	0	0	0	0	0	0
1	1	1	1	3	4	5	4	4	4	4	3	3	3	3	3	3	2	2	1	0	0	0	0	0	0	0	0	0	0	0	0
1	1	1	1	1	1	1	2	4	4	4	3	3	3	5	5	3	4	1	0	0	0	0	0	0	0	0	0	0	0	0	0
1	1	1	1	4	4	7	6	6	5	5	5	4	3	1	1	1	1	0	0	0	0	0	0	0	0	0	0	0	0	0	0
1	1	1	1	1	1	1	2	2	2	2	2	2	1	1	1	1	0	0	0	0	0	0	0	0	0	0	0	0	0	0	0
1	1	1	1	1	1	3	3	4	5	5	7	6	5	5	5	4	2	2	2	2	2	2	2	1	0	0	0	0	0	0	0
1	1	3	4	5	8	12	13	15	13	12	13	12	10	7	6	5	4	4	3	3	2	1	0	0	0	0	0	0	0	0	0
1	1	1	3	7	5	5	3	3	4	4	4	4	3	2	2	2	2	2	2	0	0	0	0	0	0	0	0	0	0	0	0
1	1	2	4	7	5	6	6	7	6	5	5	5	4	4	4	4	4	3	1	0	0	0	0	0	0	0	0	0	0	0	0
1	1	1	3	4	6	10	9	9	10	9	7	11	6	5	5	5	7	4	2	1	0	0	0	0	0	0	0	0	0	0	0
1	1	2	3	3	6	5	6	6	5	7	5	5	5	4	3	4	0	0	0	0	0	0	0	0	0	0	0	0	0	0	0
1	1	2	3	6	8	12	10	11	12	10	9	8	5	4	3	2	2	2	2	2	0	0	0	0	0	0	0	0	0	0	0
1	1	2	3	3	5	6	5	4	5	4	3	3	3	3	3	3	2	2	2	1	0	0	0	0	0	0	0	0	0	0	0
1	1	3	4	4	4	3	3	2	5	3	3	5	2	2	2	2	0	0	0	0	0	0	0	0	0	0	0	0	0	0	0
1	1	2	4	6	5	6	12	10	13	11	11	8	5	5	5	4	4	2	0	0	0	0	0	0	0	0	0	0	0	0	0
1	1	3	4	5	6	7	8	10	10	9	8	10	8	9	9	9	9	8	9	9	8	4	1	0	0	0	0	0	0	0	0
1	1	2	2	3	3	3	3	3	3	4	3	3	3	3	2	2	2	1	0	0	0	0	0	0	0	0	0	0	0	0	0
1	1	1	2	2	2	2	2	1	1	1	3	1	1	1	1	1	1	0	0	0	0	0	0	0	0	0	0	0	0	0	0
1	1	1	2	3	3	2	3	4	5	5	5	5	5	5	5	5	5	3	3	3	2	3	0	0	0	0	0	0	0	0	0
1	1	2	8	9	10	14	13	11	10	11	12	9	7	4	3	3	2	1	0	0	0	0	0	0	0	0	0	0	0	0	0
1	1	1	1	3	4	6	5	5	5	3	3	5	2	1	1	1	1	1	1	0	0	0	0	0	0	0	0	0	0	0	0
1	1	2	5	6	7	7	6	6	6	4	4	4	4	4	3	2	2	2	1	0	0	0	0	0	0	0	0	0	0	0	0
1	1	0	3	3	6	6	4	5	5	5	6	2	1	1	0	0	0	0	0	0	0	0	0	0	0	0	0	0	0	0	0
1	1	1	2	1	1	2	3	3	3	3	2	1	1	1	0	0	0	0	0	0	0	0	0	0	0	0	0	0	0	0	0
1	1	1	4	4	6	3	2	1	1	1	2	2	0	0	0	0	0	0	0	0	0	0	0	0	0	0	0	0	0	0	0
1	1	1	1	1	2	2	3	4	3	7	2	2	2	2	2	2	2	1	1	1	0	0	0	0	0	0	0	0	0	0	0
1	1	2	3	3	4	5	7	10	3	3	3	3	3	3	3	3	3	3	3	3	2	2	2	2	1	0	0	0	0	0	0
1	1	1	1	3	5	5	8	8	7	8	7	6	6	6	6	4	3	1	1	0	0	0	0	0	0	0	0	0	0	0	0
1	1	1	1	1	1	1	2	2	2	2	4	2	0	0	0	0	0	0	0	0	0	0	0	0	0	0	0	0	0	0	0
1	1	1	2	3	4	6	6	5	5	4	3	5	1	1	1	1	0	0	0	0	0	0	0	0	0	0	0	0	0	0	0
1	1	1	1	1	1	1	1	3	5	3	2	2	3	2	2	1	0	0	0	0	0	0	0	0	0	0	0	0	0	0	0
1	1	1	2	4	3	2	1	1	1	1	1	1	0	0	0	0	0	0	0	0	0	0	0	0	0	0	0	0	0	0	0
1	1	3	4	4	3	5	5	3	3	3	4	3	3	3	3	2	2	2	2	2	2	1	1	1	1	1	1	1	1	1	1
1	1	2	8	6	6	6	5	5	5	6	4	4	4	3	3	3	3	2	2	1	0	0	0	0	0	0	0	0	0	0	0
1	1	0	2	2	2	2	5	3	2	2	1	1	1	1	1	0	0	0	0	0	0	0	0	0	0	0	0	0	0	0	0
1	1	1	1	1	3	6	7	9	10	10	10	8	8	10	10	6	5	4	1	0	0	0	0	0	0	0	0	0	0	0	0
1	1	1	3	3	3	3	4	4	4	4	4	4	4	3	3	3	3	3	3	4	1	0	0	0	0	0	0	0	0	0	0
1	1	1	2	3	6	7	9	8	7	6	9	6	7	6	4	3	1	0	0	0	0	0	0	0	0	0	0	0	0	0	0
1	1	0	2	2	3	4	6	7	6	6	5	3	3	3	3	2	2	1	1	0	0	0	0	0	0	0	0	0	0	0	0
1	1	2	4	6	7	7	6	6	6	6	4	3	2	2	2	1	0	0	0	0	0	0	0	0	0	0	0	0	0	0	0
1	1	1	1	2	2	3	3	7	8	7	7	7	6	6	6	7	4	2	1	1	1	0	0	0	0	0	0	0	0	0	0
1	1	1	1	1	1	1	2	5	5	4	3	3	3	3	3	3	1	0	0	0	0	0	0	0	0	0	0	0	0	0	0
1	1	3	2	3	4	5	7	6	5	5	6	3	2	1	1	0	0	0	0	0	0	0	0	0	0	0	0	0	0	0	0
1	1	2	3	3	3	3	3	5	5	7	7	6	5	5	4	3	2	1	1	0	0	0	0	0	0	0	0	0	0	0	0
1	1	1	3	3	5	5	5	4	3	3	3	3	2	2	1	0	0	0	0	0	0	0	0	0	0	0	0	0	0	0	0
1	1	1	2	4	4	4	5	4	3	3	2	2	2	2	2	1	1	1	1	0	0	0	0	0	0	0	0	0	0	0	0
1	1	1	1	2	3	4	4	5	7	4	4	4	5	5	5	3	3	3	2	2	1	0	0	0	0	0	0	0	0	0	0
1	1	1	1	5	5	6	5	4	3	5	0	0	0	0	0	0	0	0	0	0	0	0	0	0	0	0	0	0	0	0	0
1	1	1	2	3	3	2	2	2	2	2	2	1	1	1	1	1	0	0	0	0	0	0	0	0	0	0	0	0	0	0	0
1	1	1	3	4	4	4	3	4	2	2	1	1	1	1	0	0	0	0	0	0	0	0	0	0	0	0	0	0	0	0	0
1	1	1	2	2	3	3	3	3	4	1	0	0	0	0	0	0	0	0	0	0	0	0	0	0	0	0	0	0	0	0	0
1	1	1	2	2	2	4	5	5	4	2	2	2	2	2	2	1	0	0	0	0	0	0	0	0	0	0	0	0	0	0	0
1	1	1	2	2	3	4	6	6	4	4	3	2	2	2	2	1	0	0	0	0	0	0	0	0	0	0	0	0	0	0	0
1	1	2	4	4	4	4	3	2	1	1	1	1	0	0	0	0	0	0	0	0	0	0	0	0	0	0	0	0	0	0	0
1	1	1	2	3	4	4	4	3	2	1	0	0	0	0	0	0	0	0	0	0	0	0	0	0	0	0	0	0	0	0	0
1	1	2	2	3	3	2	2	2	2	1	0	0	0	0	0	0	0	0	0	0	0	0	0	0	0	0	0	0	0	0	0
1	1	3	8	8	7	5	5	3	2	2	2	1	1	1	1	1	1	0	0	0	0	0	0	0	0	0	0	0	0	0	0
1	1	3	2	7	7	12	10	7	5	4	3	2	2	2	1	1	0	0	0	0	0	0	0	0	0	0	0	0	0	0	0
1	1	1	2	3	3	2	2	2	3	2	1	0	0	0	0	0	0	0	0	0	0	0	0	0	0	0	0	0	0	0	0
1	1	1	3	4	4	5	4	4	4	4	2	2	2	1	0	0	0	0	0	0	0	0	0	0	0	0	0	0	0	0	0
1	1	3	7	8	8	8	11	9	10	10	7	8	8	8	6	5	5	6	5	1	1	1	0	0	0	0	0	0	0	0	0
1	1	1	1	1	4	3	4	4	3	2	2	2	2	1	1	1	1	1	1	1	1	1	0	0	0	0	0	0	0	0	0
1	1	2	2	5	6	5	3	2	2	2	3	3	2	1	1	0	0	0	0	0	0	0	0	0	0	0	0	0	0	0	0
1	1	6	4	4	4	3	6	2	1	1	1	1	1	1	1	1	1	1	0	0	0	0	0	0	0	0	0	0	0	0	0
1	1	1	4	8	6	6	6	7	6	8	6	7	7	7	6	6	6	4	3	1	1	1	0	0	0	0	0	0	0	0	0
1	1	1	4	3	6	9	6	6	7	2	2	2	1	0	0	0	0	0	0	0	0	0	0	0	0	0	0	0	0	0	0
1	1	1	1	1	2	5	7	8	8	9	8	7	4	4	4	4	3	3	2	0	0	0	0	0	0	0	0	0	0	0	0
1	1	1	1	3	5	4	3	4	4	3	3	3	3	1	0	0	0	0	0	0	0	0	0	0	0	0	0	0	0	0	0
1	1	3	3	4	2	2	1	1	1	1	1	1	1	0	0	0	0	0	0	0	0	0	0	0	0	0	0	0	0	0	0
1	1	2	4	4	4	3	3	3	2	1	1	1	1	1	1	1	1	1	1	1	1	0	0	0	0	0	0	0	0	0	0
1	1	1	3	4	8	11	7	8	8	5	4	2	1	1	1	1	1	1	1	0	0	0	0	0	0	0	0	0	0	0	0
1	1	3	5	4	5	7	7	7	5	5	5	4	3	3	3	2	1	0	0	0	0	0	0	0	0	0	0	0	0	0	0
1	1	2	3	8	6	6	7	7	7	6	6	1	0	0	0	0	0	0	0	0	0	0	0	0	0	0	0	0	0	0	0
1	1	2	2	3	3	4	6	6	5	3	3	3	1	1	1	0	0	0	0	0	0	0	0	0	0	0	0	0	0	0	0
1	1	3	2	3	2	2	3	3	4	4	3	3	1	1	1	1	0	0	0	0	0	0	0	0	0	0	0	0	0	0	0
1	1	2	2	2	6	6	6	6	8	5	3	3	3	2	1	1	1	2	0	0	0	0	0	0	0	0	0	0	0	0	0
1	1	3	6	5	11	12	8	8	8	8	11	11	10	8	8	3	3	1	0	0	0	0	0	0	0	0	0	0	0	0	0
1	1	1	3	3	3	5	5	5	7	5	4	3	2	1	0	0	0	0	0	0	0	0	0	0	0	0	0	0	0	0	0
1	1	1	2	5	6	6	8	6	6	7	7	8	8	8	7	6	5	4	2	2	1	1	0	0	0	0	0	0	0	0	0
1	1	0	1	2	3	4	4	4	4	4	3	3	3	1	1	1	1	1	1	0	0	0	0	0	0	0	0	0	0	0	0
1	1	3	1	1	1	2	2	2	2	2	2	2	2	0	0	0	0	0	0	0	0	0	0	0	0	0	0	0	0	0	0
1	1	1	1	1	2	2	2	2	1	3	0	0	0	0	0	0	0	0	0	0	0	0	0	0	0	0	0	0	0	0	0
1	1	1	3	5	6	6	6	10	5	5	4	3	1	1	1	0	0	0	0	0	0	0	0	0	0	0	0	0	0	0	0
1	1	2	2	3	3	3	3	3	2	1	1	1	2	1	0	0	0	0	0	0	0	0	0	0	0	0	0	0	0	0	0
1	1	2	4	4	4	2	3	3	3	3	3	3	2	2	0	0	0	0	0	0	0	0	0	0	0	0	0	0	0	0	0
1	1	3	4	5	5	6	6	6	5	5	5	3	2	1	0	0	0	0	0	0	0	0	0	0	0	0	0	0	0	0	0
1	1	2	2	7	6	6	6	6	6	6	6	5	5	5	3	3	1	0	0	0	0	0	0	0	0	0	0	0	0	0	0
1	1	2	4	7	6	6	6	7	8	7	10	6	6	4	4	1	0	0	0	0	0	0	0	0	0	0	0	0	0	0	0
1	1	3	6	8	7	8	8	8	8	8	12	10	10	3	3	2	1	1	0	0	0	0	0	0	0	0	0	0	0	0	0
1	1	1	2	2	7	6	3	3	2	2	3	4	2	2	1	1	0	0	0	0	0	0	0	0	0	0	0	0	0	0	0
1	1	1	5	8	8	8	6	7	9	7	9	5	5	3	2	2	1	0	0	0	0	0	0	0	0	0	0	0	0	0	0
1	1	2	2	3	5	6	5	5	5	5	4	4	5	4	4	6	2	2	1	0	0	0	0	0	0	0	0	0	0	0	0
1	1	1	2	3	4	5	6	6	6	7	8	5	5	5	3	3	0	0	0	0	0	0	0	0	0	0	0	0	0	0	0
1	1	1	1	2	3	6	8	5	5	6	6	4	3	3	3	2	1	0	0	0	0	0	0	0	0	0	0	0	0	0	0
1	1	2	3	5	5	6	5	5	5	6	6	9	5	2	3	1	3	0	0	0	0	0	0	0	0	0	0	0	0	0	0
1	1	4	4	5	7	7	6	5	7	4	3	1	0	0	0	0	0	0	0	0	0	0	0	0	0	0	0	0	0	0	0
1	1	1	5	4	3	3	3	2	2	2	2	1	0	0	0	0	0	0	0	0	0	0	0	0	0	0	0	0	0	0	0
1	1	1	1	1	1	1	2	3	5	6	8	6	4	3	1	1	0	0	0	0	0	0	0	0	0	0	0	0	0	0	0
1	1	1	2	3	4	3	4	4	4	4	3	1	0	0	0	0	0	0	0	0	0	0	0	0	0	0	0	0	0	0	0
1	1	1	2	2	2	4	4	3	3	2	2	2	1	1	1	1	0	0	0	0	0	0	0	0	0	0	0	0	0	0	0
1	1	1	2	2	3	3	3	3	3	2	2	1	0	0	0	0	0	0	0	0	0	0	0	0	0	0	0	0	0	0	0
1	1	1	2	4	5	7	5	5	4	4	2	2	2	2	2	1	0	0	0	0	0	0	0	0	0	0	0	0	0	0	0
1	1	1	1	1	3	5	7	7	5	4	4	4	2	1	1	0	0	0	0	0	0	0	0	0	0	0	0	0	0	0	0
1	1	4	5	7	8	6	6	7	4	3	3	0	0	0	0	0	0	0	0	0	0	0	0	0	0	0	0	0	0	0	0
1	1	1	2	3	5	5	8	6	6	6	6	5	4	4	1	1	1	1	1	1	1	0	0	0	0	0	0	0	0	0	0
1	1	1	4	7	7	7	8	9	7	7	6	4	1	0	0	0	0	0	0	0	0	0	0	0	0	0	0	0	0	0	0
1	1	1	1	2	3	3	3	2	2	1	1	0	0	0	0	0	0	0	0	0	0	0	0	0	0	0	0	0	0	0	0
1	1	1	2	4	6	3	2	3	4	2	3	1	0	#NULL!	0	0	0	0	0	0	0	0	0	0	0	0	0	0	0	0	0
1	1	1	3	5	9	10	12	17	12	10	9	7	4	2	0	0	0	0	0	0	0	0	0	0	0	0	0	0	0	0	0
1	1	4	4	9	6	4	5	6	7	6	5	5	4	2	0	0	0	0	0	0	0	0	0	0	0	0	0	0	0	0	0
1	1	4	4	3	3	3	3	3	2	0	0	0	0	0	0	0	0	0	0	0	0	0	0	0	0	0	0	0	0	0	0
1	1	0	3	7	5	5	5	2	2	2	2	2	2	2	2	2	2	2	2	2	0	0	0	0	0	0	0	0	0	0	0
1	1	5	2	2	2	4	5	3	4	4	4	2	2	1	1	0	0	0	0	0	0	0	0	0	0	0	0	0	0	0	0
1	1	2	4	5	3	4	4	4	4	4	4	4	4	7	5	4	3	3	2	1	0	0	0	0	0	0	0	0	0	0	0
1	1	1	1	2	3	3	5	3	4	3	3	4	4	4	4	5	4	4	2	2	1	0	0	0	0	0	0	0	0	0	0
1	1	1	1	2	3	3	4	4	4	4	3	4	3	4	5	7	5	4	1	1	0	0	0	0	0	0	0	0	0	0	0
1	1	1	2	3	5	5	6	7	7	6	7	5	4	4	2	2	0	0	0	0	0	0	0	0	0	0	0	0	0	0	0
1	1	1	1	1	2	3	3	5	5	7	2	2	1	1	1	1	1	1	1	0	0	0	0	0	0	0	0	0	0	0	0
1	1	1	3	6	6	6	9	7	7	9	7	5	5	7	5	4	4	2	2	0	0	0	0	0	0	0	0	0	0	0	0
1	1	2	2	2	2	4	4	4	5	3	4	4	4	4	4	4	3	1	0	0	0	0	0	0	0	0	0	0	0	0	0
1	1	1	2	3	5	7	7	7	7	8	9	9	7	6	6	3	1	0	0	0	0	0	0	0	0	0	0	0	0	0	0
1	1	1	1	2	3	4	4	4	3	3	3	5	2	1	1	0	0	0	0	0	0	0	0	0	0	0	0	0	0	0	0
1	1	1	1	2	3	4	4	5	5	5	5	4	4	3	3	2	1	1	1	0	0	0	0	0	0	0	0	0	0	0	0
1	1	1	1	2	6	4	3	4	4	4	4	4	5	5	4	2	2	2	2	1	1	0	0	0	0	0	0	0	0	0	0
1	1	2	3	4	4	6	8	7	5	5	5	4	4	2	2	1	0	0	0	0	0	0	0	0	0	0	0	0	0	0	0
1	1	1	1	3	4	5	5	5	5	6	4	4	3	3	3	3	2	2	2	2	2	1	1	1	0	0	0	0	0	0	0
1	1	1	1	1	3	3	4	4	4	4	4	2	1	1	0	0	0	0	0	0	0	0	0	0	0	0	0	0	0	0	0
1	1	1	1	5	4	4	5	4	5	6	6	5	5	4	2	1	0	0	0	0	0	0	0	0	0	0	0	0	0	0	0
1	1	1	1	2	2	2	7	6	9	7	6	5	7	6	2	1	0	0	0	0	0	0	0	0	0	0	0	0	0	0	0
1	1	1	1	1	2	2	5	6	6	5	6	6	6	4	4	3	2	2	2	2	4	2	2	2	2	2	1	0	0	0	0
1	1	1	1	1	1	3	2	3	4	5	6	6	6	5	3	3	3	2	2	2	1	0	0	0	0	0	0	0	0	0	0
1	1	5	1	1	2	2	6	7	8	8	6	5	5	5	5	5	4	4	4	2	2	2	0	0	0	0	0	0	0	0	0
1	1	0	1	2	4	5	6	7	7	5	4	5	4	4	4	2	2	1	1	1	1	1	0	0	0	0	0	0	0	0	0
1	1	1	1	2	5	4	8	6	8	8	9	8	6	6	5	7	3	2	2	2	2	1	1	1	1	1	0	0	0	0	0

## Sheet: Figure 3j
Ctr, Sham	cKO, Sham	Ctr, CCI	cKO, CCI
892.08	708.95	1224.83	189.97
1813.36	923.85	516.66	591.7
1817.47	1689.87	666.94	2296.65
869.55	1036.16	599.72	420.3
1278.24	1142.46	499.12	1167.84
761.84	929.29	896.69	489.76
1412.32	742.17	805.11	368.98
1589.37	1071.29	799.44	844.36
1401.68	871.07	685.04	607.56
1067.15	1002.37	820.1	1190.44
830.44	598.58	1081.86	547.32
1232.73	1454.09	715.73	399.19
1349.16	1162.04	774.03	476.84
1232.65	604.95	958.81	727.43
951.13	973.02	2146.9	871.85
509.16	1630.48	1114.75	931.65
1198.64	1164.38	1459.35	524.54
630.13	551.11	793.23	1594.52
1693.54	1654.61	456.01	1403.21
1312.3	1390.89	1173.42	1523.17
1412.98	1067.35	471.04	1215.52
1248.65	1890.49	200.5	466.9
1491.4	1328.31	779.12	1251.85
1561.22	1086.43	555.59	1172.49
1109.9	1060.92	588.89	467.14
1782.97	1035.29	1087.32	1687.01
1568.04	541.15	566.1	471.18
922.5	1289.37	278.17	1233.41
1193.56	1685.64	1113.58	714.41
1256.59	912.35	440.57	659.9
1418.13	883.74	1437.2	886.87
1502.41	1124.01	806.75	713.96
1074.25	1061.09	791.83	1249.13
1293.49	908.04	547.8	648.33
1569.84	745.46	1262.12	692.11
1913.92	913.27	931.3	862.3
1148.31	761.23	666.74	817.7
880.64	1277.98	605.91	1022.34
1143.84	884.86	423.83	550.22
1175.54	310.43	399.31	1112.16
869.16	1212.74	393.58	1135.32
931.24	554.31	457.35	915.46
1162.09	1090.56	2002.95	1262.9
649.06	1182.07	617.76	1600.49
1861.94	775.48	1002.51	158.52
1193.94	1252.61	413.05	1111.03
460.12	674.52	836.1	1601.98
690.3	2083.25	814.92	1412.62
1162.75	1795.22	780.29	1958.12
1187.59	1552.73	750.74	1197.39
1359.35	696.44	749.89	891.1
909.93	1008.25	429.17	1096.91
1389.57	1468.36	1243.66	1129.02
1723.82	1669.57	518.5	650.63
1134.37	430.78	272.9	831.03
1001.47	846.48	689.79	1276.93
1147.35	1382.99	632.36	715.68
986.22	918.05	1387.06	439.9
1143.45	372.9	713.2	2216.37
414.88	1425.49	562.63	1903.24
1358.47	953.23	554.33	864.44
674.52	1082.01	1144.62	697.02
1500.89	1356.8	1019.32	294.68
1180.82	1704.51	529.85	671.32
664.34	1589.35	2061.24	1071.79
1111.4	1976.65	2905.8	671.62
712.85	1441.66	456.84	608.13
933.42	1500.08	1309.83	999.52
764.92	1896.2	682.32	1077.01
554.14	1308.41	716.47	1141.56
1282.02	413.16	465.89	1199.94
874.29	938.66	1046.84	683.41
1082.13	587.18	707.64	380.22
1343.9	1082.54	1670.12	400.06
1255.32	549.57	1110.63	1137.78
1177.98	1159.94	1053.16	951.16
1097.76	645.88	1666.69	978.73
1271.48	1086.29	682.98	878.79
962.18	931.79	400.5	675.4
1344.46	1135.78	604.97	766.21
1373.17	987.62	793.88	993.28
968.39	1212.53	1172.55	604.22
1094.85	1053.57	1632.07	792.75
1275	1536.78	954.95	1386.35
1061.64	774.19	821.97	880.92
1014	1321.92	1641.67	1023.58
1705.2	1331.67	892.32	1041.68
1070.76	644.38	1280.61	1161.75
1452.94	1705.42	418.89	962.24
1120.54	1195.66	1136.98	1451.27
979.08	881.57	595.69	1003.17
1324.61	980.28	642.11	650.91
2084.94	786.32	1550.04	732.71
888.78	935.97	869.16	569.97
1544.36	625.66	1809.19	1235.5
947.16	1536.78	1226.72	1153.23
1652.87	344.5	915.57	1243.86
1584.39	1197.82	357.46	981.38
1035.21	1100.78	1772.67	1782.06
625.88	1360.77	802.87	946.84
1281.5		1014.68	440.09
1055.06		395.1	935.52
1314.4		928.71	914.63
1254.34		772.6	874.93
841.54		924.2	902.38
1289.95		894.88	1414.42
882.61		1152.06	1681.13
640		920.75	1458.15
703.24		1748.05	2145.54
779.8		1220.77	2375.04
1795.63		1670.03	2361.27
1075.55		1432.58	1933.61
905.76		941.25	1433.61
1187.04		1052.85	908.34
1294.31		1051.79	1090.68
580.71		1210.99	1130.05
2392.2		1100.23	2220.73
2280.11		783.99	1109.27
2150.92		1143.31	806.75
1175.27		837.79	1534.6
1874.63		752.82	145.95
2380.58		994.06	863.23
356.3		758.01	1364.49
885.77		1129.13	682.54
1153.25		707.92	582.5
703.78		899.8	596.56
249.37		668.77	1497.13
517.6		462.64	734.46
995.34		812.21	694.17
459.88		571.72	809.15
1022.98		870.18	303.98
1247.79		642.42	1071.82
555.78		593.6	2320.3
935.6		561.54	787
769.22		811.76	1220.17
980.86		782.12	1521.08
1179.3		509.74	1022.64
		301.84	1619.69
		285.47	857.48
		591.82	832.93
		570.57	1514.17
		303.42	2188.62
		603.57	601.65
		314.86	355.06
		576.1	1134.87
		388.19	1837.99
		1146.2	704.93
		520.05	996.46
		790.04	711.36
		391.76	307.11
		232.05	421.45
		302.44	665.66
		253.09	1139.25
		447.7	1276.49
		375.49	243.55
		635.66	686.2
		891.04	362.55
		268.99	257.34
		208.45	1183.66
		187.28	1271.22
		304.9	332.57
		586.4	1633.38
		1223.22	1015.93
		972.16	1319.7
		692.45	892.5
		590.7	865.12
		576.24	1330.31
		364.87	655.78
		952.49	798.17
		1058.63	1095.01
		1710.7	643.76
		1169.24	628.7
		1213.28	884.26
		651.3	619.29
		1495.21	328.89
		1122.44	464.23
		1218.07	344.74
		1142.64	616.95
		504.41	694.12
		984.6	346.23
		1558.69	414.52
		878.1	354.84
		1299.96	695.19
		1267.64	957.97
		1564.14	343.86
		1099.13	557.65
		625.27	1830.56
		760.88	591.39
		780.99	508.76
		1314.73	487.81
		674.05	1391.39
		880.36	669.5
		1315.4	1151.14
		1516.72	516.71
		975.25	298.84
		1033.36	570.44
		1818.28	965.52
		779.12	987.77
		1242.35	769.04
		1121.79	649.95
		1253.84	532.06
		691.72	858.22
		1558.93	1992.51
		918.9	740.9
		973.77	1576.39
		1575.63	646.49
		1180.03	287.58
		1404.14	243.94
		1071.45	773.14
		1406.87	457.73
		1104.61	634.46
		490.64	795.93
		1595.25	1042.3
		1129.63	1256.73
		752.25	1430.69
		1184.29	629.84
		450.78	1408.99
		1635.07	1366.52
		192.54	1144.75
		804.09	927.74
		1110.8	1155.41
		947.13	832.96
		741.65	408.77
		1688.78	767.71
		901.47	583.31
		757.02	462.62
		873.46	528.93
		471.75	779.53
		717.1	763.51
		598.27	777.15
		1073.89	1010.5
		775.07	929.71
		828.51	283.43
		1051.81	466.65
		1442.68	1559.92
		492	1175.98
		1405.24	458.57
		1310.42	749.66
		942.82	521.32
		826.95	932.7
		845.96	959.58
		738.51	1090.55
		629.88	980.62
		764.14	546.01
		504.16	1467.88
		1365.34	852.19
		479.18	1382.61
		735.2	534.59
		833.05	1021.22
		1187.46	1014.12
		999.78	828.99
		2058.16	1004.72
		1228.02	419.45
		1169.27	908.01
		1163.06	978.01
		1443.19	1472.4
		998.69	1064.16
		1039.16	1449.38
		804.25	1258.46
		1243.18	1444.38
		740.12
		1292.17
		1087.67
		1015.64
		1440.57
		1992.16
		1838.64
		897.96
		1429.82
		827.84
		1898.65
		1405.65
		2452.51
		1732.61
		524.42
		945.6
		1529.74
		1769.87
		1345.68
		999.72
		787.15
		590.06
		800.28
		1019.67
		1258.45
		1610.05
		599.97
		255.65
		788.01
		358.69
		2490.49
		1609.87
		1146.43
		346.61
		1719.45
		622.91
		1210.13
		1374.99
		1244.77
		949.57
		1084.36
		941.32
		723.65
		1202.22
		516.46
		959.09
		521.23
		772.99
		519.32
		1436.14
		685.48
		1196.86
		636.41
		1413.88
		2050.29
		1259.39
		459.13
		941.43
		956.86
		529.7
		542
		1074.78
		264.76
		1190.99
		463.68
		1086.79
		680.25
		1002.85
		1019.21
		980.15
		1032.54
		740.39
		1160.59
		2484.53
		549.76
		601.09
		1416.07
		820.05
		550.76
		1052.67
		1477.72
		902.46
		772.9
		914.08
		562.55
		766.42
		464.45
		616.63
		804.56
		850.69
		538.38
		699.34
		1042.62
		827.92
		1272.54
		791.45
		1601.31
		1498.17
		3002.47
		1061.5
		1247.15
		2331.82
		1534.99
		1589.19
		898.69
		1074.55
		1318.98
		1421.33
		1927.74
		497.67
		910.34
		499.65

## Sheet: Figure 3k
Ctr, Sham	cKO, Sham	CCI, Ctr	CCI, cKO
7	6	7	4
7	4	3	9
10	10	6	5
5	5	5	3
8	7	4	7
7	3	5	5
8	7	5	8
12	12	4	9
5	11	6	4
7	13	7	11
5	4	6	8
9	13	7	10
10	8	8	9
11	6	6	3
9	8	14	10
4	14	6	6
7	7	8	4
3	4	5	12
17	11	6	4
10	11	14	9
10	9	6	9
7	16	2	7
10	9	9	6
10	8	6	6
5	9	5	10
10	11	5	4
10	5	4	4
6	7	3	4
11	10	7	4
10	7	4	6
9	9	10	4
13	8	6	10
9	3	8	6
8	6	5	5
11	5	9	6
10	5	10	9
7	8	5	3
5	7	5	7
5	6	5	11
5	4	7	12
6	8	6	8
7	3	2	8
8	8	16	8
5	13	8	5
9	5	8	5
12	7	2	6
2	4	8	4
5	17	8	9
8	10	8	4
9	10	7	2
7	5	6	10
6	7	7	14
7	11	6	5
11	14	6	4
5	2	2	3
8	7	5	6
8	8	4	9
5	8	13	8
8	2	4	4
4	11	3	5
11	7	4	10
5	7	7	6
8	12	8	7
8	12	5	5
8	13	13	7
9	17	20	5
6	7	2	7
7	9	10	8
8	21	4	7
5	7	6	6
10	3	5	5
6	7	11	7
7	3	4	8
6	5	12	3
8	4	7	7
9	11	8	14
8	7	13	6
8	6	4	7
4	7	3	5
7	7	6	8
9	9	6	9
8	8	10	9
6	7	10	10
9	10	8	4
8	4	5	7
6	11	10	5
11	6	3	8
8	6	6	7
9	10	5	8
9	8	10	6
5	8	6	10
9	7	4	7
19	6	9	2
9	5	6	8
14	6	12	7
8	10	9	5
13	2	3	5
10	8	2	10
5	6	13	8
3	8	4	9
8		8	12
9		2	13
10		6	11
7		7	11
5		4	8
14		7	6
6		6	6
3		10	4
5		12	10
5		7	7
12		10	4
7		9	8
6		9	3
9		6	8
8		8	10
5		8	7
12		8	3
15		6	7
13		8	9
7		6	4
8		6	5
14		7	6
2		5	3
5		6	6
8		4	17
2		6	5
2		8	9
4		5	9
5		4	9
4		3	13
9		6	7
9		5	7
4		5	15
6		7	15
4		8	2
7		8	1
9		1	6
		3	12
		4	5
		4	5
		5	2
		1	3
		0	3
		2	4
		4	4
		4	14
		10	2
		4	6
		11	3
		2	3
		2	5
		3	9
		2	2
		3	12
		3	4
		3	13
		7	7
		1	7
		3	10
		1	4
		4	7
		8	6
		10	6
		8	6
		6	7
		6	8
		4	4
		2	5
		7	3
		11	4
		13	5
		10	2
		9	4
		6	2
		11	4
		6	9
		11	5
		8	8
		6	15
		8	4
		10	5
		9	1
		6	10
		7	6
		10	9
		5	4
		5	3
		10	3
		5	11
		9	7
		4	7
		6	6
		10	5
		9	5
		4	15
		8	5
		14	9
		6	4
		12	1
		2	1
		7	6
		6	3
		10	4
		6	3
		9	5
		13	8
		8	9
		12	7
		9	9
		11	8
		7	8
		4	11
		11	8
		8	7
		5	2
		7	8
		4	6
		11	5
		3	3
		6	6
		11	10
		6	5
		8	8
		14	8
		7	4
		7	5
		5	12
		3	7
		4	4
		3	5
		8	4
		4	5
		4	7
		9	7
		6	6
		5	5
		10	7
		9	6
		8	11
		6	4
		6	4
		5	7
		6	6
		6	7
		4	3
		12	6
		5	5
		9	8
		5	5
		8	8
		7	11
		16	8
		9
		6
		12
		10
		11
		10
		5
		11
		7
		13
		11
		10
		14
		17
		14
		6
		12
		4
		12
		7
		16
		11
		4
		3
		8
		11
		7
		10
		5
		3
		4
		9
		8
		6
		5
		1
		6
		3
		13
		8
		8
		3
		11
		3
		9
		9
		8
		5
		7
		6
		7
		8
		4
		7
		2
		5
		6
		12
		4
		8
		6
		10
		16
		7
		6
		8
		10
		2
		2
		11
		3
		12
		7
		7
		5
		8
		7
		6
		6
		6
		7
		13
		4
		5
		10
		3
		4
		6
		12
		5
		7
		8
		4
		9
		6
		5
		7
		5
		4
		5
		6
		8
		8
		5
		14
		11
		16
		4
		5
		11
		6
		10
		4
		9
		8
		10
		11
		1
		7
		4

## Sheet: Figure 4e
Genetics	Surgery	@10um	@20um	@30um	@40um	@50um	@60um	@70um	@80um	@90um	@100um	@110um	@120um	@130um	@140um	@150um	@160um	@170um	@180um	@190um	@200um	@210um	@220um	@230um	@240um	@250um	@260um	@270um	@280um
0	0	1	1	2	2	2	2	2	2	2	3	4	5	5	5	5	5	4	4	4	4	4	4	4	1	0	0	0	0
0	0	1	1	1	1	1	2	2	2	2	4	5	11	7	7	7	7	6	6	4	6	5	2	1	1	1	1	0	0
0	0	1	1	1	2	2	3	3	3	5	3	3	2	2	2	1	1	1	1	1	1	1	0	0	0	0	0	0	0
0	0	1	2	4	4	4	2	3	1	1	1	1	0	0	0	0	0	0	0	0	0	0	0	0	0	0	0	0	0
0	0	1	1	2	2	2	2	2	2	3	4	5	5	6	5	5	5	5	4	4	4	4	4	4	1	0	0	0	0
0	0	1	1	1	1	1	1	2	3	5	7	7	9	8	5	4	4	3	3	2	0	0	0	0	0	0	0	0	0
0	0	1	1	1	1	1	2	3	3	5	5	4	3	3	3	3	3	2	2	2	2	2	1	0	0	0	0	0	0
0	0	1	1	1	1	1	2	5	6	6	5	5	5	6	6	6	6	6	5	7	3	2	1	0	0	0	0	0	0
0	0	1	1	1	1	1	2	2	3	2	3	4	3	3	4	3	2	1	1	1	1	1	1	0	0	0	0	0	0
0	0	1	1	1	2	3	4	6	7	6	7	6	5	4	3	3	2	2	2	2	2	1	0	0	0	0	0	0	0
0	0	1	1	2	2	3	3	4	6	4	3	3	3	3	2	3	3	3	3	5	1	1	1	0	0	0	0	0	0
0	0	1	1	2	2	2	2	5	6	6	5	4	3	2	2	2	1	1	1	1	1	0	0	0	0	0	0	0	0
0	0	1	1	1	1	2	5	5	8	5	4	3	3	3	4	3	3	3	3	3	3	2	1	0	0	0	0	0	0
0	0	1	1	2	2	3	3	4	4	4	4	4	4	4	3	3	3	1	1	1	1	0	0	0	0	0	0	0	0
0	0	1	1	2	2	3	5	6	3	3	3	3	3	3	2	2	2	1	1	1	1	1	1	0	0	0	0	0	0
0	0	1	1	1	1	1	1	4	5	6	6	5	5	5	5	5	4	4	3	3	3	2	2	1	0	0	0	0	0
0	0	1	1	1	2	3	4	5	5	5	3	3	3	3	3	3	3	3	1	1	0	0	0	0	0	0	0	0	0
0	0	1	1	1	2	2	6	6	7	7	6	5	6	5	3	1	1	1	1	0	0	0	0	0	0	0	0	0	0
0	0	1	2	3	3	3	2	2	1	1	1	1	1	1	1	1	1	1	1	1	0	0	0	0	0	0	0	0	0
0	0	1	2	2	2	3	4	5	5	5	3	2	3	2	2	2	2	2	2	1	1	1	1	1	0	0	0	0	0
0	0	1	1	1	1	2	3	6	7	5	6	7	4	3	3	2	1	1	1	0	0	0	0	0	0	0	0	0	0
0	0	1	3	4	5	6	7	7	8	6	6	9	10	11	10	7	7	4	3	0	0	0	0	0	0	0	0	0	0
0	0	1	1	1	2	2	2	2	2	2	4	4	3	3	3	2	2	3	2	2	2	2	1	1	0	0	0	0	0
0	0	1	1	1	2	2	3	5	6	6	5	5	6	6	6	3	1	1	1	1	1	1	0	0	0	0	0	0	0
0	0	1	1	1	2	3	3	3	3	4	4	5	5	5	5	5	5	5	5	4	4	3	3	2	2	1	0	0	0
0	0	1	1	1	2	1	1	2	2	2	1	1	1	1	1	1	1	1	0	0	0	0	0	0	0	0	0	0	0
0	0	1	1	1	2	2	3	3	3	5	4	4	4	2	2	2	2	2	2	2	2	2	2	2	1	1	1	0	0
0	0	1	1	1	1	2	3	4	3	3	3	4	3	3	3	3	3	2	2	2	1	1	1	1	1	0	0	0	0
0	0	1	1	1	1	1	1	3	5	4	3	3	2	2	2	3	2	2	2	2	1	1	0	0	0	0	0	0	0
0	0	1	1	1	1	2	3	4	4	5	7	6	5	5	5	3	4	3	3	3	3	1	1	0	0	0	0	0	0
0	0	1	1	1	1	1	1	1	2	2	2	2	2	2	2	2	2	1	1	1	1	1	1	1	0	0	0	0	0
0	0	1	2	2	2	2	2	3	3	4	7	5	6	5	4	3	3	2	2	3	3	2	2	2	1	1	1	0	0
0	0	1	2	2	2	2	3	3	3	2	2	2	3	4	3	3	2	2	3	3	2	2	1	1	0	0	0	0	0
0	0	1	1	1	2	3	3	3	2	3	3	4	2	2	3	3	3	3	2	2	2	0	0	0	0	0	0	0	0
0	0	1	1	1	1	2	3	5	3	2	2	1	1	1	1	1	2	2	0	0	0	0	0	0	0	0	0	0	0
0	0	1	1	1	3	4	4	4	4	4	4	3	2	2	1	1	1	0	0	0	0	0	0	0	0	0	0	0	0
0	0	1	1	2	2	3	3	3	3	3	4	4	5	4	4	4	4	4	3	2	2	0	0	0	0	0	0	0	0
0	0	1	2	1	1	1	1	1	1	1	1	2	3	2	1	1	1	0	0	0	0	0	0	0	0	0	0	0	0
0	0	1	1	1	2	3	3	5	5	4	4	4	3	3	1	2	1	1	1	1	0	0	0	0	0	0	0	0	0
0	0	1	1	2	2	3	3	3	5	5	6	6	5	5	4	4	4	2	1	1	1	1	0	0	0	0	0	0	0
0	0	1	1	1	2	2	4	4	3	3	3	4	4	3	3	3	3	2	2	2	2	2	1	1	1	1	0	0	0
0	0	1	1	2	2	1	1	1	1	2	2	2	2	2	2	2	1	1	1	1	0	0	0	0	0	0	0	0	0
0	0	1	1	2	3	3	4	3	4	4	4	4	3	3	3	3	3	3	3	3	3	3	2	1	0	0	0	0	0
0	0	1	1	1	1	1	1	2	2	4	4	2	0	0	0	0	0	0	0	0	0	0	0	0	0	0	0	0	0
0	0	1	1	1	1	1	2	2	3	3	5	4	5	5	5	5	6	6	7	6	3	0	0	0	0	0	0	0	0
0	0	1	1	3	4	5	4	4	3	3	3	1	0	0	0	0	0	0	0	0	0	0	0	0	0	0	0	0	0
0	0	1	1	1	1	3	7	7	8	7	7	7	6	6	7	7	7	5	4	2	1	0	0	0	0	0	0	0	0
0	0	1	1	1	1	1	3	3	5	5	6	7	7	6	6	5	5	5	5	4	3	2	2	1	1	0	0	0	0
0	0	1	1	2	1	2	2	2	2	2	2	2	2	2	2	2	2	3	3	3	2	0	0	0	0	0	0	0	0
0	0	1	1	2	3	3	3	2	3	4	4	4	4	4	4	4	4	4	4	4	4	4	2	0	0	0	0	0	0
0	0	1	2	2	2	3	5	4	3	3	3	3	3	2	3	4	3	3	3	2	2	2	2	1	0	0	0	0	0
0	0	1	1	3	3	5	5	4	3	3	3	3	3	3	4	4	4	3	0	0	0	0	0	0	0	0	0	0	0
0	0	1	1	1	1	2	2	2	1	1	1	1	1	1	1	1	1	1	2	2	2	2	2	0	0	0	0	0	0
0	0	1	1	1	1	1	1	1	2	2	3	2	2	2	2	2	2	3	2	2	0	0	0	0	0	0	0	0	0
0	0	1	1	1	1	3	4	6	6	6	6	6	6	5	5	5	3	3	2	2	2	2	1	1	1	0	0	0	0
0	0	1	1	1	1	2	4	4	7	5	4	3	3	2	2	2	1	1	1	1	1	0	0	0	0	0	0	0	0
0	0	1	1	2	2	2	3	3	4	5	7	7	7	7	6	6	5	4	4	1	0	0	0	0	0	0	0	0	0
0	0	1	2	1	2	2	2	2	1	1	1	1	1	2	2	2	2	2	2	1	0	0	0	0	0	0	0	0	0
0	0	1	1	1	2	2	2	2	3	3	3	2	2	2	1	1	1	1	1	0	0	0	0	0	0	0	0	0	0
0	0	1	1	1	1	2	2	2	1	1	1	1	1	1	1	1	1	3	3	1	0	0	0	0	0	0	0	0	0
0	0	1	1	1	2	3	3	2	4	5	4	4	4	4	4	5	4	4	3	2	2	2	2	0	0	0	0	0	0
0	0	1	1	2	2	2	2	2	3	4	4	3	2	2	1	1	1	1	1	1	0	0	0	0	0	0	0	0	0
0	0	1	1	1	1	1	2	4	4	5	4	3	3	2	1	1	1	1	1	1	1	1	1	1	0	0	0	0	0
0	0	1	1	1	1	2	2	3	2	2	1	1	1	1	1	1	1	1	1	1	1	1	1	1	0	0	0	0	0
0	0	1	2	3	5	5	5	5	6	8	8	4	4	4	4	4	4	3	3	3	0	0	0	0	0	0	0	0	0
0	0	1	1	2	2	2	3	5	5	5	5	5	4	4	3	4	6	6	5	5	5	2	1	0	0	0	0	0	0
0	0	1	1	2	2	5	6	7	6	4	4	2	2	2	2	2	2	2	2	1	1	1	0	0	0	0	0	0	0
0	0	1	1	2	2	3	3	4	6	7	5	4	3	4	3	2	1	0	0	0	0	0	0	0	0	0	0	0	0
0	0	1	1	1	1	2	2	3	4	5	5	3	3	2	2	2	1	1	1	1	1	0	0	0	0	0	0	0	0
0	0	1	1	1	2	2	2	2	3	3	3	3	3	3	3	3	3	3	3	3	2	0	0	0	0	0	0	0	0
0	0	1	1	1	1	2	2	6	6	6	6	8	7	7	7	5	5	5	5	6	5	4	3	3	1	1	1	0	0
0	0	1	1	2	3	3	3	3	4	4	3	4	4	4	4	4	4	5	4	4	3	2	0	0	0	0	0	0	0
0	0	1	1	1	2	3	3	3	4	4	3	3	3	2	2	2	2	2	3	3	2	2	0	0	0	0	0	0	0
0	0	1	1	1	1	2	3	3	4	5	5	5	4	5	4	4	3	2	2	2	2	1	1	1	0	0	0	0	0
0	0	1	1	1	1	1	2	2	1	3	4	6	6	4	4	3	1	1	0	0	0	0	0	0	0	0	0	0	0
0	0	2	1	2	3	3	4	4	3	3	3	3	3	3	2	2	2	2	2	2	2	1	1	0	0	0	0	0	0
0	0	1	1	2	2	2	2	2	2	3	3	3	3	3	3	3	1	1	1	0	0	0	0	0	0	0	0	0	0
0	0	1	1	1	2	2	4	4	5	5	4	4	4	3	1	0	0	0	0	0	0	0	0	0	0	0	0	0	0
0	0	1	1	1	1	2	5	5	5	4	3	3	3	3	2	2	3	1	1	0	0	0	0	0	0	0	0	0	0
0	0	1	2	2	2	2	2	2	4	4	5	7	5	5	3	2	2	1	1	1	1	0	0	0	0	0	0	0	0
0	0	1	1	2	2	3	4	3	4	4	4	4	3	4	4	3	2	1	0	0	0	0	0	0	0	0	0	0	0
0	0	1	1	2	2	2	3	4	3	3	3	4	3	2	1	1	1	1	1	0	0	0	0	0	0	0	0	0	0
0	0	1	1	1	1	2	3	3	3	3	3	3	3	3	3	3	1	0	0	0	0	0	0	0	0	0	0	0	0
0	0	1	1	2	3	5	6	5	6	6	4	4	3	3	3	2	2	2	1	1	1	0	0	0	0	0	0	0	0
0	0	1	2	3	1	1	1	2	2	3	2	2	2	1	1	1	1	1	1	1	1	1	1	0	0	0	0	0	0
0	0	1	1	1	1	2	4	4	3	3	2	3	3	2	2	0	0	0	0	0	0	0	0	0	0	0	0	0	0
0	0	1	2	2	1	3	2	2	3	3	1	1	0	0	0	0	0	0	0	0	0	0	0	0	0	0	0	0	0
0	0	1	2	2	2	2	0	0	0	0	0	0	0	0	0	0	0	0	0	0	0	0	0	0	0	0	0	0	0
0	0	1	1	1	2	3	3	3	2	2	2	2	2	2	2	2	2	2	1	0	0	0	0	0	0	0	0	0	0
0	0	1	1	1	1	3	2	3	4	3	3	3	0	0	0	0	0	0	0	0	0	0	0	0	0	0	0	0	0
0	0	1	1	1	2	2	3	3	4	4	4	4	5	5	4	3	3	4	3	3	2	0	0	0	0	0	0	0	0
0	0	1	1	2	2	4	4	4	4	4	4	2	3	3	4	4	3	3	2	2	2	1	1	1	0	0	0	0	0
0	0	1	1	1	2	2	5	4	3	4	6	6	6	6	6	6	5	6	6	7	7	6	3	0	0	0	0	0	0
0	0	1	1	1	2	2	4	4	5	5	6	6	6	6	5	4	3	2	1	0	0	0	0	0	0	0	0	0	0
0	0	1	1	1	1	1	1	3	1	2	2	2	1	1	0	0	0	0	0	0	0	0	0	0	0	0	0	0	0
0	0	1	1	1	2	2	2	4	5	4	4	4	4	5	4	4	3	2	2	1	0	0	0	0	0	0	0	0	0
0	0	1	1	1	1	2	3	4	4	3	2	2	2	1	1	2	3	3	3	3	2	1	1	0	0	0	0	0	0
0	0	1	1	1	1	1	2	3	5	6	8	7	7	6	6	6	7	8	7	2	0	0	0	0	0	0	0	0	0
0	0	1	1	2	2	2	2	5	3	4	4	4	4	4	4	5	4	4	3	3	3	3	1	0	0	0	0	0	0
0	0	1	2	2	3	4	5	5	4	4	4	3	5	5	4	4	4	4	2	1	1	0	0	0	0	0	0	0	0
0	0	1	1	1	1	1	1	2	3	5	6	5	5	5	5	5	6	6	3	3	3	2	2	1	0	0	0	0	0
0	0	1	2	2	2	2	2	3	3	3	2	2	2	2	2	1	1	1	1	0	0	0	0	0	0	0	0	0	0
0	0	1	1	1	2	2	3	4	4	4	4	4	3	3	4	3	3	3	3	2	2	1	0	0	0	0	0	0	0
0	0	1	1	2	2	2	2	2	2	2	3	3	2	2	1	1	1	0	0	0	0	0	0	0	0	0	0	0	0
0	0	1	1	2	3	3	2	2	1	0	0	0	0	0	0	0	0	0	0	0	0	0	0	0	0	0	0	0	0
0	0	1	2	2	2	3	5	5	5	7	4	4	5	4	3	3	3	3	4	3	3	2	2	1	0	0	0	0	0
0	0	1	1	2	2	3	3	2	2	2	2	2	3	3	3	2	3	2	2	1	0	0	0	0	0	0	0	0	0
0	0	1	1	1	2	2	3	6	6	6	7	4	5	4	2	2	2	2	2	2	2	2	2	1	1	0	0	0	0
0	0	1	1	2	2	2	3	4	4	4	4	6	5	5	4	4	6	6	5	3	3	3	3	3	1	0	0	0	0
0	0	1	1	1	2	3	3	5	5	6	5	5	5	6	6	7	7	7	7	6	5	3	3	1	0	0	0	0	0
0	0	1	1	1	1	1	2	2	3	3	4	4	4	4	4	3	3	3	3	3	2	2	0	0	0	0	0	0	0
0	0	1	1	1	2	2	2	3	3	4	5	6	6	5	4	4	4	2	1	0	0	0	0	0	0	0	0	0	0
0	0	1	1	1	2	2	2	5	5	6	5	4	4	5	5	2	1	1	0	0	0	0	0	0	0	0	0	0	0
0	0	1	1	1	1	1	1	1	2	2	5	5	4	4	4	4	4	4	3	2	2	2	1	1	1	0	0	0	0
0	0	1	1	1	1	2	2	3	4	5	5	3	3	2	2	2	2	2	2	2	2	2	1	0	0	0	0	0	0
0	0	1	1	1	1	2	2	3	4	5	5	3	3	2	2	2	2	2	2	2	2	2	1	0	0	0	0	0	0
0	0	1	1	2	2	2	2	3	5	3	3	3	3	3	3	3	3	3	3	1	1	0	0	0	0	0	0	0	0
0	0	1	2	2	2	2	2	2	4	5	6	5	5	4	4	4	4	4	3	4	4	3	3	1	0	0	0	0	0
0	0	1	1	1	1	2	2	3	4	5	5	3	3	2	2	2	2	2	2	2	2	2	1	0	0	0	0	0	0
0	0	1	1	1	2	2	2	4	4	4	5	5	4	4	4	3	2	2	2	2	3	3	3	2	1	1	0	0	0
0	0	1	2	3	3	3	3	5	5	6	6	6	6	6	4	4	5	4	4	2	2	0	0	0	0	0	0	0	0
0	0	1	1	1	1	1	1	1	3	2	1	1	0	0	0	0	0	0	0	0	0	0	0	0	0	0	0	0	0
0	0	1	1	2	2	2	3	3	4	6	5	4	3	3	3	2	2	2	2	2	1	0	0	0	0	0	0	0	0
0	0	1	1	1	1	2	3	5	5	6	6	4	3	4	3	2	2	2	2	2	2	2	1	0	0	0	0	0	0
0	0	1	1	3	4	6	6	5	4	4	4	4	4	4	4	3	3	3	1	1	1	1	0	0	0	0	0	0	0
0	0	1	1	2	2	2	4	4	4	3	3	4	4	4	4	4	2	2	2	1	0	0	0	0	0	0	0	0	0
0	0	1	1	1	1	2	2	2	2	2	2	1	1	2	2	2	2	2	2	2	1	1	0	0	0	0	0	0	0
0	0	1	1	1	3	3	5	6	7	7	6	5	5	6	7	5	5	5	4	2	1	0	0	0	0	0	0	0	0
0	0	1	1	1	2	1	3	3	1	0	0	0	0	0	0	0	0	0	0	0	0	0	0	0	0	0	0	0	0
0	0	1	1	1	1	2	4	7	7	5	5	4	4	4	3	2	2	3	3	2	1	0	0	0	0	0	0	0	0
0	0	1	1	2	3	3	4	5	6	6	5	5	5	5	4	1	0	0	0	0	0	0	0	0	0	0	0	0	0
0	0	1	1	1	1	1	1	3	4	6	6	6	8	8	6	7	8	7	7	6	4	3	3	2	2	1	0	0	0
0	0	1	1	1	1	1	1	1	2	4	6	6	5	4	3	3	2	2	1	1	1	1	1	1	1	1	0	0	0
0	0	1	1	1	1	2	2	3	4	4	4	5	4	4	4	2	2	2	2	2	2	2	2	2	0	0	0	0	0
0	0	1	1	1	1	1	1	1	3	7	7	7	7	6	6	5	7	5	5	5	4	3	3	3	2	0	0	0	0
0	0	1	1	1	3	4	5	5	4	4	4	4	4	3	2	1	1	1	1	0	0	0	0	0	0	0	0	0	0
0	0	1	1	2	3	4	3	2	2	2	1	1	1	1	1	1	0	0	0	0	0	0	0	0	0	0	0	0	0
0	0	1	1	1	2	3	2	2	4	5	4	5	5	3	3	3	3	3	3	3	3	2	1	0	0	0	0	0	0
0	0	1	2	3	4	2	3	3	2	2	2	1	1	1	1	1	2	0	0	0	0	0	0	0	0	0	0	0	0
0	0	1	2	2	2	2	4	5	4	3	3	3	3	3	3	2	2	1	0	0	0	0	0	0	0	0	0	0	0
0	0	1	1	2	3	3	3	2	3	3	4	3	3	4	3	3	2	1	0	0	0	0	0	0	0	0	0	0	0
0	0	1	1	1	1	2	4	5	4	6	6	3	3	3	3	3	3	3	3	3	3	1	0	0	0	0	0	0	0
0	0	1	2	1	1	1	1	2	3	3	3	2	2	2	2	2	2	2	3	4	3	3	2	0	0	0	0	0	0
0	0	1	1	1	1	1	2	3	4	4	5	5	5	5	5	5	5	4	3	3	3	3	2	1	0	0	0	0	0
0	0	1	1	2	2	2	3	3	4	5	3	3	3	3	3	3	3	3	1	1	1	1	1	0	0	0	0	0	0
0	0	1	1	1	1	1	2	3	2	2	2	1	1	1	1	1	1	1	1	1	1	1	0	0	0	0	0	0	0
0	0	1	1	1	2	2	4	4	4	3	3	3	3	3	3	3	3	3	2	2	2	0	0	0	0	0	0	0	0
0	0	1	1	1	2	5	5	4	4	3	3	2	1	1	1	1	1	1	0	0	0	0	0	0	0	0	0	0	0
0	0	1	1	2	3	4	3	5	4	6	4	1	1	1	1	1	1	1	1	1	0	0	0	0	0	0	0	0	0
0	0	1	2	2	2	4	5	6	5	5	5	5	5	5	5	5	5	4	4	3	2	1	0	0	0	0	0	0	0
0	0	1	1	2	2	2	2	3	5	4	4	4	3	2	3	2	2	2	1	1	0	0	0	0	0	0	0	0	0
0	0	1	1	1	2	3	3	4	5	7	8	5	5	4	4	4	4	4	3	3	2	1	1	1	1	1	0	0	0
0	0	1	1	1	1	1	2	2	3	3	3	2	2	2	2	2	2	2	3	3	4	1	1	0	0	0	0	0	0
0	0	1	1	1	2	2	3	4	5	5	3	3	2	2	1	1	2	2	2	1	1	0	0	0	0	0	0	0	0
0	0	1	1	2	3	3	4	5	8	8	8	9	9	8	7	7	6	5	4	4	4	1	1	1	1	0	0	0	0
0	0	1	2	1	1	1	1	1	1	2	3	3	3	4	3	2	2	1	1	0	0	0	0	0	0	0	0	0	0
0	0	1	1	2	3	3	3	3	2	2	1	1	0	0	0	0	0	0	0	0	0	0	0	0	0	0	0	0	0
0	0	1	2	4	4	4	3	3	3	3	3	3	3	3	3	3	3	2	1	1	1	1	0	0	0	0	0	0	0
0	0	1	1	1	2	1	1	1	2	1	1	1	1	1	0	0	0	0	0	0	0	0	0	0	0	0	0	0	0
0	0	1	1	1	1	2	3	3	3	3	3	3	2	2	2	2	2	2	2	2	1	1	1	1	1	0	0	0	0
0	0	1	1	1	1	2	2	3	5	6	5	5	4	4	3	3	2	2	2	2	2	0	0	0	0	0	0	0	0
0	0	1	1	2	2	1	2	2	2	2	1	1	2	2	2	3	3	3	2	2	2	2	1	0	0	0	0	0	0
0	0	1	1	1	1	1	1	1	4	5	5	5	5	3	3	1	1	1	1	1	0	0	0	0	0	0	0	0	0
0	0	1	1	1	1	2	5	5	7	7	6	6	5	6	5	5	6	5	5	4	4	4	3	3	0	0	0	0	0
0	0	1	1	1	2	3	4	4	4	5	5	5	5	4	4	3	3	3	4	3	3	2	0	0	0	0	0	0	0
0	0	1	1	1	1	1	1	2	2	2	3	3	3	3	2	3	3	3	3	4	3	3	2	1	0	0	0	0	0
0	0	1	2	3	3	2	3	2	4	4	4	3	4	2	1	1	1	0	0	0	0	0	0	0	0	0	0	0	0
0	0	1	1	2	2	2	4	5	5	4	4	4	3	3	2	1	1	1	0	0	0	0	0	0	0	0	0	0	0
0	0	2	3	3	4	4	5	5	5	7	6	6	6	8	6	3	2	2	0	0	0	0	0	0	0	0	0	0	0
0	0	1	1	1	1	1	1	1	2	3	5	4	5	5	5	5	5	5	3	0	0	0	0	0	0	0	0	0	0
0	0	1	1	1	1	2	3	4	4	4	4	3	3	2	2	3	3	2	2	2	2	2	1	0	0	0	0	0	0
0	0	1	1	1	1	2	3	3	3	4	6	5	5	4	4	4	4	3	4	4	4	1	0	0	0	0	0	0	0
0	0	1	1	1	1	2	3	5	6	6	7	6	5	5	5	5	6	6	5	3	3	3	3	2	0	0	0	0	0
0	0	2	2	2	2	3	2	3	2	2	2	2	2	4	5	5	5	4	3	0	0	0	0	0	0	0	0	0	0
0	0	1	1	1	1	1	2	3	2	3	3	3	3	3	3	3	2	1	0	0	0	0	0	0	0	0	0	0	0
0	0	1	2	2	2	3	4	6	5	6	6	5	5	4	5	4	2	1	0	0	0	0	0	0	0	0	0	0	0
0	0	1	1	1	2	2	2	4	6	7	6	6	7	6	6	6	6	5	5	5	4	3	3	3	1	0	0	0	0
0	0	1	1	2	2	3	3	4	4	4	4	4	5	5	5	5	5	5	4	4	4	4	3	3	1	1	0	0	0
0	0	1	1	2	2	2	3	4	3	3	3	3	3	3	3	3	3	3	3	2	2	2	1	1	1	0	0	0	0
0	0	1	1	1	1	1	2	2	5	6	6	6	7	6	4	4	3	2	2	2	1	1	1	0	0	0	0	0	0
0	0	2	2	2	2	3	3	4	4	5	5	5	3	4	4	3	4	4	3	1	0	0	0	0	0	0	0	0	0
0	0	1	2	2	2	3	3	3	4	4	4	3	3	3	3	2	2	1	0	0	0	0	0	0	0	0	0	0	0
0	0	1	1	1	2	4	5	5	4	4	5	4	4	4	3	3	4	2	2	1	1	1	0	0	0	0	0	0	0
0	0	1	2	2	3	4	4	5	5	4	5	5	4	4	4	5	5	5	5	5	4	1	1	1	1	1	1	0	0
0	0	1	1	1	2	2	3	4	6	7	7	6	5	5	5	4	3	3	4	4	3	3	2	2	1	0	0	0	0
0	0	1	1	1	2	3	3	5	5	4	4	4	4	4	4	4	4	4	4	4	4	4	4	3	2	0	0	0	0
0	0	1	1	1	2	2	2	4	4	4	5	5	5	3	3	2	2	2	2	2	2	2	2	1	0	0	0	0	0
0	0	1	1	1	1	1	1	2	2	3	4	4	2	2	2	2	1	1	1	1	0	0	0	0	0	0	0	0	0
0	0	1	1	2	2	3	4	5	4	4	4	5	5	5	5	4	4	4	4	4	3	3	3	3	3	0	0	0	0
0	0	1	1	3	3	4	3	5	3	3	1	1	2	3	3	2	1	0	0	0	0	0	0	0	0	0	0	0	0
0	0	1	2	2	2	3	3	3	2	2	2	1	1	1	1	1	0	0	0	0	0	0	0	0	0	0	0	0	0
0	0	1	1	2	2	2	2	2	2	2	2	2	2	2	2	2	2	1	1	0	0	0	0	0	0	0	0	0	0
0	0	1	1	1	1	3	4	5	6	6	6	5	4	4	4	2	0	0	0	0	0	0	0	0	0	0	0	0	0
0	0	1	3	3	3	2	2	2	2	2	2	2	2	3	4	4	2	2	1	0	0	0	0	0	0	0	0	0	0
0	0	1	1	3	3	5	5	3	3	4	3	4	4	4	4	3	3	3	2	1	0	0	0	0	0	0	0	0	0
0	0	1	1	2	2	2	2	3	3	4	4	4	4	4	4	4	4	3	3	1	0	0	0	0	0	0	0	0	0
0	0	1	1	1	1	1	1	2	2	5	4	4	2	2	3	2	2	2	2	2	2	1	1	1	1	0	0	0	0
0	0	1	1	1	1	1	1	1	1	1	2	2	3	3	2	2	3	2	1	1	1	1	0	0	0	0	0	0	0
0	0	1	1	1	1	1	1	2	2	2	2	2	2	2	2	2	2	2	2	1	1	1	0	0	0	0	0	0	0
0	0	1	1	1	2	2	3	4	4	4	5	7	7	5	6	6	5	4	4	2	2	1	1	1	0	0	0	0	0
0	0	1	1	1	1	2	2	1	1	1	1	2	1	1	1	1	1	1	1	1	1	1	1	1	0	0	0	0	0
0	0	1	1	2	2	4	5	5	2	2	2	2	2	2	2	2	3	3	3	2	1	0	0	0	0	0	0	0	0
0	0	1	2	2	2	2	2	4	6	6	8	7	6	6	6	5	4	3	3	3	3	2	2	2	1	0	0	0	0
0	0	1	1	1	1	1	2	4	5	4	5	5	5	4	4	3	4	4	4	4	3	3	2	2	2	2	0	0	0
0	0	1	1	1	1	1	1	4	4	4	4	5	5	5	4	4	5	4	3	3	3	3	2	1	1	1	0	0	0
0	0	1	1	1	1	2	2	2	2	3	3	4	5	5	5	4	4	4	4	4	2	2	1	1	0	0	0	0	0
0	0	1	1	1	2	3	3	4	4	6	6	7	7	6	7	6	7	7	7	7	7	5	3	3	2	1	0	0	0
0	0	1	1	1	2	3	3	3	2	3	3	3	3	1	0	0	0	0	0	0	0	0	0	0	0	0	0	0	0
0	0	1	1	2	2	2	2	2	2	2	3	3	3	3	2	2	1	0	0	0	0	0	0	0	0	0	0	0	0
0	0	1	2	2	2	2	4	4	3	2	1	1	1	1	1	1	1	1	1	1	1	1	1	0	0	0	0	0	0
0	0	1	1	1	2	2	3	5	5	4	2	2	2	4	4	4	4	3	3	2	2	3	3	2	1	0	0	0	0
0	0	1	1	1	1	2	3	3	4	4	4	4	4	4	4	4	3	2	3	2	1	1	0	0	0	0	0	0	0
0	0	1	1	1	1	2	3	4	6	6	5	6	6	7	7	6	6	5	6	7	7	5	4	4	3	0	0	0	0
1	0	1	1	1	1	1	1	2	4	3	4	4	5	4	4	4	2	2	2	2	2	2	2	0	0	0	0	0	0
1	0	1	1	1	1	1	1	1	1	3	3	3	4	5	7	5	4	3	3	2	2	2	0	0	0	0	0	0	0
1	0	1	1	2	2	3	3	4	4	5	5	5	5	5	5	3	3	3	3	4	4	3	2	0	0	0	0	0	0
1	0	1	1	1	1	1	2	4	4	5	5	6	6	5	5	4	3	3	3	3	3	3	3	1	0	0	0	0	0
1	0	1	1	1	2	2	2	4	5	6	6	5	5	6	7	8	7	5	5	4	3	3	2	2	0	0	0	0	0
1	0	1	1	2	3	2	2	2	3	3	3	2	2	1	1	1	1	0	0	0	0	0	0	0	0	0	0	0	0
1	0	1	1	2	2	3	4	4	5	7	8	7	7	7	6	6	7	5	5	5	3	1	0	0	0	0	0	0	0
1	0	1	1	1	2	3	5	6	4	5	5	5	7	7	5	6	6	5	4	1	1	1	0	0	0	0	0	0	0
1	0	1	2	4	4	2	2	2	2	2	2	2	2	2	0	0	0	0	0	0	0	0	0	0	0	0	0	0	0
1	0	1	2	2	4	4	5	5	4	5	6	2	2	1	1	1	1	1	1	0	0	0	0	0	0	0	0	0	0
1	0	1	1	1	2	1	3	4	4	4	4	4	4	4	4	3	3	2	3	3	2	2	0	0	0	0	0	0	0
1	0	1	2	2	2	2	2	4	4	3	4	4	5	5	4	2	2	2	2	2	0	0	0	0	0	0	0	0	0
1	0	1	1	1	2	4	4	5	6	8	8	7	5	5	4	3	3	3	3	4	4	4	2	1	1	0	0	0	0
1	0	1	1	1	2	3	5	7	7	7	7	6	6	5	4	3	2	2	2	2	2	1	1	0	0	0	0	0	0
1	0	1	2	2	2	2	4	5	4	4	2	2	2	2	2	2	2	2	2	1	0	0	0	0	0	0	0	0	0
1	0	1	1	2	2	2	3	3	4	4	4	2	1	1	1	1	1	1	1	1	0	0	0	0	0	0	0	0	0
1	0	1	2	1	2	3	3	2	2	2	1	1	1	1	1	1	0	0	0	0	0	0	0	0	0	0	0	0	0
1	0	1	2	4	5	5	5	5	5	5	6	6	7	8	7	8	5	2	0	0	0	0	0	0	0	0	0	0	0
1	0	1	1	1	2	2	5	5	5	6	6	6	5	5	4	4	4	4	3	2	1	0	0	0	0	0	0	0	0
1	0	1	1	1	2	2	2	2	2	3	3	3	2	1	1	1	1	1	1	1	1	1	1	0	0	0	0	0	0
1	0	1	1	2	2	3	4	4	4	4	4	4	4	4	2	2	1	1	2	1	0	0	0	0	0	0	0	0	0
1	0	1	2	3	6	5	7	5	5	5	6	6	4	3	3	5	2	0	0	0	0	0	0	0	0	0	0	0	0
1	0	1	1	4	5	6	7	7	7	6	7	7	7	8	6	6	6	5	5	3	1	1	1	1	0	0	0	0	0
1	0	1	1	2	2	2	4	5	5	5	3	4	3	3	3	3	2	1	1	1	0	0	0	0	0	0	0	0	0
1	0	1	1	1	2	4	5	4	3	4	3	2	1	1	1	1	1	1	1	1	0	0	0	0	0	0	0	0	0
1	0	1	1	3	4	5	6	5	6	7	7	5	5	5	5	6	6	7	7	6	5	3	2	1	0	0	0	0	0
1	0	1	1	1	1	1	2	2	2	2	2	2	1	1	1	1	1	1	1	1	1	1	1	0	0	0	0	0	0
1	0	1	1	1	2	3	4	4	4	4	3	3	3	3	2	2	2	2	2	2	2	2	2	0	0	0	0	0	0
1	0	1	1	1	1	3	5	4	4	4	4	4	3	1	1	1	1	1	2	2	2	0	0	0	0	0	0	0	0
1	0	1	1	3	4	4	2	2	2	1	1	1	1	1	1	1	1	1	0	0	0	0	0	0	0	0	0	0	0
1	0	1	1	3	3	4	5	5	4	4	3	2	2	1	0	0	0	0	0	0	0	0	0	0	0	0	0	0	0
1	0	2	2	3	3	4	6	7	7	7	6	5	6	5	3	2	1	0	0	0	0	0	0	0	0	0	0	0	0
1	0	1	1	2	2	3	4	3	2	2	2	3	3	3	5	4	4	4	4	4	3	3	2	2	2	0	0	0	0
1	0	1	1	1	1	1	3	3	3	3	4	4	3	3	1	1	1	2	1	1	1	1	1	1	1	1	0	0	0
1	0	1	2	3	3	3	5	4	4	4	3	4	3	3	3	2	2	3	3	3	2	1	1	0	0	0	0	0	0
1	0	1	2	2	2	4	6	5	6	8	7	6	3	4	3	1	1	1	1	0	0	0	0	0	0	0	0	0	0
1	0	1	1	1	1	2	2	3	5	7	7	4	4	5	5	5	5	5	5	6	0	0	0	0	0	0	0	0	0
1	0	1	1	1	2	3	3	3	6	6	8	7	7	7	8	8	8	7	6	6	7	7	6	3	1	0	0	0	0
1	0	1	1	1	3	5	5	5	5	5	5	5	5	6	5	5	5	5	5	3	3	0	0	0	0	0	0	0	0
1	0	1	1	1	1	2	2	2	2	2	3	3	3	2	1	1	0	0	0	0	0	0	0	0	0	0	0	0	0
1	0	1	1	1	2	4	6	5	4	4	3	3	3	3	3	3	5	5	5	1	0	0	0	0	0	0	0	0	0
1	0	1	1	1	1	3	3	3	3	3	3	3	2	1	1	1	1	1	1	0	0	0	0	0	0	0	0	0	0
1	0	1	1	1	2	1	2	1	2	3	3	3	3	2	2	2	2	2	2	2	2	2	2	2	2	1	1	0	0
1	0	1	1	1	3	4	4	5	5	5	3	3	4	4	3	3	4	6	3	2	1	1	1	1	1	0	0	0	0
1	0	1	2	3	3	4	4	4	5	5	5	5	5	7	8	8	8	8	8	6	4	3	2	0	0	0	0	0	0
1	0	1	1	1	2	3	5	5	6	6	5	5	5	5	3	4	4	3	3	3	2	1	1	1	1	0	0	0	0
1	0	1	1	2	3	3	3	3	4	4	4	4	6	6	6	5	6	5	4	4	4	2	2	2	2	2	0	0	0
1	0	1	1	2	1	2	2	5	5	5	5	4	4	5	5	5	5	4	4	3	3	3	2	2	1	1	0	0	0
1	0	1	1	2	2	3	4	6	4	4	4	3	3	3	3	3	3	3	3	3	3	1	0	0	0	0	0	0	0
1	0	1	1	1	1	2	3	2	2	2	2	2	2	3	3	3	3	3	2	2	2	2	2	2	0	0	0	0	0
1	0	1	1	1	1	1	1	1	2	2	2	2	2	2	2	2	2	3	3	3	4	3	3	2	1	0	0	0	0
1	0	1	1	1	2	2	4	3	5	6	6	5	5	4	4	4	2	3	1	1	1	1	0	0	0	0	0	0	0
1	0	1	1	1	2	2	3	4	4	5	5	4	4	4	4	3	3	3	3	3	2	0	0	0	0	0	0	0	0
1	0	1	1	1	1	1	2	2	2	2	4	5	4	5	5	5	5	4	4	4	4	5	5	2	1	0	0	0	0
1	0	1	1	1	2	2	3	3	5	6	7	5	5	4	3	4	4	4	4	2	1	1	0	0	0	0	0	0	0
1	0	1	2	2	2	2	2	2	4	5	6	6	4	4	3	2	1	1	1	1	0	0	0	0	0	0	0	0	0
1	0	1	2	3	3	4	2	2	2	2	1	0	0	0	0	0	0	0	0	0	0	0	0	0	0	0	0	0	0
1	0	1	1	3	3	4	4	5	5	6	6	6	6	6	5	5	5	5	5	3	1	0	0	0	0	0	0	0	0
1	0	1	2	4	3	1	1	1	1	1	1	0	0	0	0	0	0	0	0	0	0	0	0	0	0	0	0	0	0
1	0	1	1	2	2	3	3	3	5	4	2	2	2	2	1	1	1	1	1	1	1	1	0	0	0	0	0	0	0
1	0	1	2	2	3	3	3	3	3	4	3	2	2	2	2	2	2	2	2	2	1	1	1	0	0	0	0	0	0
1	0	1	1	1	1	1	2	2	4	3	1	1	1	1	1	1	1	1	0	0	0	0	0	0	0	0	0	0	0
1	0	1	1	2	4	4	4	3	4	5	4	4	4	3	3	3	3	1	1	1	1	1	0	0	0	0	0	0	0
1	0	1	1	1	2	2	2	2	2	3	3	3	2	2	1	1	0	0	0	0	0	0	0	0	0	0	0	0	0
1	0	1	1	1	1	2	5	5	5	4	4	4	4	5	5	4	4	5	5	4	3	3	3	0	0	0	0	0	0
1	0	1	2	2	2	2	3	4	5	6	6	5	4	3	4	4	4	3	3	2	2	2	1	1	1	0	0	0	0
1	0	1	1	1	1	2	2	3	5	5	6	6	6	5	4	3	3	3	3	2	1	1	1	1	1	0	0	0	0
1	0	1	1	1	2	3	3	6	6	6	9	9	8	5	4	4	4	4	3	3	3	2	2	0	0	0	0	0	0
1	0	1	2	1	2	2	2	2	4	3	3	2	2	2	2	1	1	2	2	1	1	1	0	0	0	0	0	0	0
1	0	1	1	1	1	1	2	2	3	4	4	5	5	4	4	4	4	4	4	4	4	2	1	1	1	0	0	0	0
1	0	1	1	3	4	3	3	1	1	1	1	1	1	1	1	1	0	0	0	0	0	0	0	0	0	0	0	0	0
1	0	1	1	1	1	2	2	3	5	5	5	4	3	3	3	3	3	3	3	4	3	3	3	3	1	1	1	1	0
1	0	1	1	1	3	4	4	5	5	5	6	6	6	5	5	5	6	6	6	5	3	2	2	0	0	0	0	0	0
1	0	1	1	2	3	6	7	5	4	4	3	2	2	2	1	1	1	1	1	0	0	0	0	0	0	0	0	0	0
1	0	1	2	2	3	4	3	3	3	3	2	2	2	3	2	1	1	1	1	0	0	0	0	0	0	0	0	0	0
1	0	1	2	3	3	4	5	5	8	8	9	7	7	5	6	6	6	5	5	5	5	5	2	1	1	0	0	0	0
1	0	1	2	3	4	4	4	5	6	7	5	5	5	4	4	4	4	4	5	5	5	4	3	3	3	2	0	0	0
1	0	1	1	1	1	1	1	2	4	6	5	5	5	5	4	4	3	4	4	4	4	4	4	4	3	3	1	0	0
1	0	1	1	1	1	1	2	2	4	6	5	5	5	5	4	4	3	4	4	4	4	4	4	4	3	3	1	0	0
1	0	2	2	2	2	2	2	3	4	4	4	5	4	4	4	4	4	4	4	5	5	5	4	3	1	0	0	0	0
1	0	1	1	4	2	3	4	5	5	5	5	5	5	4	4	3	3	4	3	3	3	3	3	2	1	0	0	0	0
1	0	1	2	3	4	4	2	2	2	1	1	2	2	2	1	0	0	0	0	0	0	0	0	0	0	0	0	0	0
1	0	1	2	2	2	3	3	3	3	3	3	3	2	2	3	2	2	0	0	0	0	0	0	0	0	0	0	0	0
1	0	1	1	1	2	2	2	2	4	5	4	4	4	4	3	3	3	3	2	2	2	2	2	1	0	0	0	0	0
1	0	1	2	2	1	2	2	2	3	3	3	2	1	1	1	2	2	1	0	0	0	0	0	0	0	0	0	0	0
1	0	1	1	1	3	4	5	4	3	2	2	2	3	3	3	3	3	3	3	3	2	1	0	0	0	0	0	0	0
1	0	1	1	1	2	3	4	4	3	3	3	2	3	3	3	4	4	3	3	2	2	2	2	2	1	1	0	0	0
1	0	1	2	2	3	4	4	6	6	6	4	4	4	4	6	6	5	5	6	5	3	1	0	0	0	0	0	0	0
1	0	1	1	1	1	1	2	2	2	3	4	3	3	2	1	1	1	1	1	1	1	1	0	0	0	0	0	0	0
1	0	1	1	1	1	2	3	4	5	6	6	6	5	4	4	4	4	4	3	2	2	1	1	0	0	0	0	0	0
1	0	1	1	1	1	1	1	2	2	2	2	1	1	1	1	1	1	1	1	1	1	1	1	1	0	0	0	0	0
1	0	1	1	2	2	2	3	3	3	3	3	3	4	5	5	5	5	5	4	3	3	3	1	1	0	0	0	0	0
1	0	1	1	1	1	2	4	5	4	4	4	4	4	6	6	6	5	4	4	4	4	3	2	0	0	0	0	0	0
1	0	1	1	1	1	1	1	2	4	4	6	5	5	5	5	3	2	2	2	1	1	2	1	1	1	0	0	0	0
1	0	1	1	1	1	1	2	2	4	6	3	2	3	4	3	3	3	3	3	2	2	1	1	1	1	0	0	0	0
1	0	1	1	1	1	1	2	5	6	5	5	5	5	7	7	7	7	5	5	5	4	2	0	0	0	0	0	0	0
1	0	1	1	2	3	4	4	4	5	6	5	5	3	2	1	2	2	2	2	2	2	2	1	0	0	0	0	0	0
1	0	1	1	1	1	2	2	3	3	5	4	4	4	4	4	4	3	3	4	5	4	4	1	0	0	0	0	0	0
1	0	1	1	1	1	2	2	1	1	2	1	1	1	1	1	1	1	2	2	2	2	0	0	0	0	0	0	0	0
1	0	1	1	2	2	2	2	3	3	7	5	5	4	3	3	3	3	4	4	4	4	4	3	3	1	1	0	0	0
1	0	1	1	2	2	2	3	4	3	2	2	2	2	2	2	3	3	3	3	3	3	3	3	3	3	0	0	0	0
1	0	1	3	4	4	11	6	6	5	5	4	2	1	1	1	1	1	0	0	0	0	0	0	0	0	0	0	0	0
1	0	1	1	1	2	3	5	5	5	5	4	4	5	5	5	5	5	4	4	2	1	0	0	0	0	0	0	0	0
1	0	1	1	1	1	3	3	4	4	5	4	4	4	4	4	4	4	4	4	7	4	4	1	0	0	0	0	0	0
1	0	1	1	2	2	3	5	4	4	5	4	4	4	4	4	3	3	3	3	3	3	2	1	1	0	0	0	0	0
1	0	1	1	1	3	4	5	6	7	7	8	8	8	8	8	7	7	7	6	5	4	1	0	0	0	0	0	0	0
1	0	1	1	1	2	2	2	3	3	5	5	5	4	4	4	4	4	4	4	5	3	2	1	0	0	0	0	0	0
1	0	1	1	1	1	2	2	4	7	8	8	8	8	8	8	7	7	7	6	6	6	5	4	4	1	0	0	0	0
1	0	1	1	1	1	1	2	4	5	6	5	4	4	4	4	3	3	3	2	2	3	3	2	2	2	1	0	0	0
1	0	1	1	1	1	2	5	6	6	5	3	4	4	6	5	5	5	3	1	0	0	0	0	0	0	0	0	0	0
1	0	2	1	1	2	2	2	2	2	3	4	4	2	2	1	1	1	1	1	1	0	0	0	0	0	0	0	0	0
1	0	1	1	2	2	2	2	2	2	2	2	2	2	2	2	2	2	2	2	1	1	0	0	0	0	0	0	0	0
1	0	2	1	1	1	1	2	2	4	3	2	2	2	1	1	1	1	1	1	1	1	1	2	2	1	1	1	0	0
1	0	1	1	1	1	2	2	3	2	2	1	1	1	1	1	1	2	2	2	1	0	0	0	0	0	0	0	0	0
1	0	1	2	3	4	3	3	4	4	4	4	3	3	3	2	1	1	0	0	0	0	0	0	0	0	0	0	0	0
1	0	1	1	2	2	2	3	4	3	5	6	6	5	4	4	4	3	3	2	1	0	0	0	0	0	0	0	0	0
1	0	1	2	3	5	5	5	5	5	5	5	4	4	4	3	3	3	3	4	5	4	3	0	0	0	0	0	0	0
1	0	1	1	2	2	2	4	4	3	2	1	1	1	1	1	1	1	1	1	1	1	1	0	0	0	0	0	0	0
1	0	1	1	2	2	3	4	3	2	2	3	2	2	2	2	2	2	2	2	2	0	0	0	0	0	0	0	0	0
1	0	1	1	1	2	3	5	5	6	7	5	5	4	4	4	4	4	4	4	4	3	2	2	2	0	0	0	0	0
1	0	1	1	1	1	1	2	3	4	4	4	6	6	4	4	3	4	4	4	4	4	4	4	4	3	3	1	0	0
1	0	1	1	1	2	3	4	5	6	7	7	6	5	5	5	4	4	5	5	5	5	4	3	3	0	0	0	0	0
1	0	1	1	1	1	2	2	2	2	2	3	3	2	2	2	2	3	3	3	2	1	0	0	0	0	0	0	0	0
1	0	1	1	1	2	2	3	4	3	2	2	2	1	1	1	1	1	1	1	1	1	1	1	1	0	0	0	0	0
1	0	2	2	3	2	3	3	4	4	3	3	4	4	3	3	3	2	2	2	2	0	0	0	0	0	0	0	0	0
1	0	1	1	2	2	2	4	4	4	5	6	6	5	2	2	1	0	0	0	0	0	0	0	0	0	0	0	0	0
1	0	2	3	3	4	4	3	2	2	2	2	1	2	2	2	1	1	1	0	0	0	0	0	0	0	0	0	0	0
1	0	1	1	2	2	5	5	5	5	4	4	3	2	2	3	2	2	1	0	0	0	0	0	0	0	0	0	0	0
1	0	1	1	1	2	2	4	6	7	7	7	7	7	7	6	5	3	2	2	3	3	3	1	0	0	0	0	0	0
1	0	1	1	1	2	2	3	5	5	5	6	5	4	4	4	4	4	4	4	3	3	3	3	2	0	0	0	0	0
1	0	1	1	1	1	1	1	1	1	1	3	2	1	1	0	0	0	0	0	0	0	0	0	0	0	0	0	0	0
1	0	1	4	4	3	3	3	3	3	2	3	2	2	1	1	1	1	1	1	1	1	0	0	0	0	0	0	0	0
1	0	1	2	2	2	1	1	1	1	1	1	2	2	1	1	1	0	0	0	0	0	0	0	0	0	0	0	0	0
1	0	1	1	1	1	2	2	2	1	1	0	0	0	0	0	0	0	0	0	0	0	0	0	0	0	0	0	0	0
1	0	1	1	1	1	1	1	2	5	2	2	2	2	2	3	2	1	1	1	1	1	0	0	0	0	0	0	0	0
1	0	1	1	1	1	2	4	2	2	3	3	3	2	3	3	3	2	1	1	1	1	0	0	0	0	0	0	0	0
1	0	1	1	1	1	1	2	2	5	8	6	5	4	4	4	4	4	2	2	2	2	1	1	1	1	0	0	0	0
1	0	1	1	1	1	1	2	2	1	1	1	1	1	1	1	1	1	1	1	1	1	1	0	0	0	0	0	0	0
1	0	1	3	3	2	2	2	2	2	1	1	1	1	1	1	1	1	1	1	0	0	0	0	0	0	0	0	0	0
1	0	1	2	2	3	4	4	4	5	5	5	5	5	4	2	2	1	1	1	1	0	0	0	0	0	0	0	0	0
1	0	1	2	2	3	4	6	5	3	2	2	2	2	2	2	1	0	0	0	0	0	0	0	0	0	0	0	0	0
1	0	1	4	5	7	6	5	7	7	5	3	3	2	1	0	0	0	0	0	0	0	0	0	0	0	0	0	0	0
1	0	1	1	2	2	2	5	5	6	5	3	3	3	3	3	3	3	2	2	1	1	0	0	0	0	0	0	0	0
1	0	1	2	2	2	4	6	5	5	4	4	3	4	4	4	2	1	0	0	0	0	0	0	0	0	0	0	0	0
1	0	1	1	2	2	2	2	3	3	3	4	3	3	2	1	1	1	1	1	0	0	0	0	0	0	0	0	0	0
1	0	1	4	6	5	5	6	5	5	5	5	5	4	3	2	1	1	0	0	0	0	0	0	0	0	0	0	0	0
1	0	1	1	1	1	2	4	5	5	6	6	6	5	5	5	3	4	4	4	3	3	2	1	1	0	0	0	0	0
1	0	1	2	1	1	1	2	2	3	3	3	3	1	1	1	1	1	0	0	0	0	0	0	0	0	0	0	0	0
1	0	1	1	1	3	5	4	4	4	4	4	1	1	1	1	1	1	1	0	0	0	0	0	0	0	0	0	0	0
1	0	1	1	2	2	2	2	3	4	3	3	3	3	3	3	3	4	3	4	5	4	1	1	1	0	0	0	0	0
1	0	1	1	1	2	2	2	2	2	2	1	0	0	0	0	0	0	0	0	0	0	0	0	0	0	0	0	0	0
1	0	1	2	3	4	6	4	5	5	6	5	4	4	4	3	3	3	3	3	2	1	1	0	0	0	0	0	0	0
1	0	1	1	2	4	5	6	4	5	5	4	5	6	6	6	6	6	6	6	4	2	1	1	1	0	0	0	0	0
1	0	1	3	2	4	3	3	3	3	3	3	3	3	3	3	3	3	0	0	0	0	0	0	0	0	0	0	0	0
1	0	1	3	4	4	3	4	4	4	3	3	3	3	3	2	2	2	2	2	2	2	1	1	1	0	0	0	0	0
1	0	1	1	1	1	2	2	2	3	2	2	1	1	1	1	1	1	1	1	1	0	0	0	0	0	0	0	0	0
1	0	1	1	1	2	2	2	3	5	5	7	6	6	4	2	2	2	1	1	1	1	1	1	1	0	0	0	0	0
1	0	1	2	1	1	1	1	1	1	1	2	2	2	2	2	2	2	1	1	1	1	1	1	1	0	0	0	0	0
1	0	1	1	1	2	2	5	4	4	5	5	6	7	7	6	6	6	6	5	5	5	5	4	2	2	0	0	0	0
1	0	1	1	1	2	2	4	5	5	4	5	5	5	3	2	2	2	2	2	2	2	2	2	2	2	0	0	0	0
1	0	1	1	3	3	3	3	2	2	2	2	2	2	1	1	1	1	1	1	1	1	1	1	1	1	1	1	0	0
1	0	1	1	1	1	1	2	2	5	4	5	5	5	5	5	5	4	4	4	4	4	3	3	2	2	1	0	0	0
1	0	1	2	3	3	3	2	3	3	3	3	3	3	4	3	3	4	3	2	2	2	2	1	0	0	0	0	0	0
1	0	1	1	1	2	4	4	6	6	6	6	6	6	6	7	7	6	7	7	6	4	3	3	2	0	0	0	0	0
1	0	1	2	3	4	3	3	4	3	3	3	3	3	2	1	1	1	1	0	0	0	0	0	0	0	0	0	0	0
1	0	1	1	1	1	1	1	1	2	3	3	4	4	3	4	5	5	4	4	5	4	4	2	2	1	0	0	0	0
1	0	1	1	1	2	3	3	3	3	2	2	2	2	2	2	1	1	1	1	1	0	0	0	0	0	0	0	0	0
1	0	1	2	2	1	1	2	2	2	2	2	1	1	1	1	1	1	1	2	2	2	1	1	1	0	0	0	0	0
1	0	1	1	2	3	3	2	2	2	3	3	3	2	2	2	1	0	0	0	0	0	0	0	0	0	0	0	0	0
1	0	1	2	2	2	5	6	6	6	4	5	4	3	0	0	0	0	0	0	0	0	0	0	0	0	0	0	0	0
1	0	1	3	3	3	3	3	4	4	3	3	3	2	2	1	1	1	1	1	1	0	0	0	0	0	0	0	0	0
1	0	1	1	1	1	1	1	2	5	5	4	4	4	4	4	3	3	3	2	2	2	3	2	1	0	0	0	0	0
1	0	1	1	1	1	1	2	3	3	4	3	2	2	2	2	1	1	1	1	0	0	0	0	0	0	0	0	0	0
1	0	1	1	2	2	2	3	2	2	1	1	1	1	0	0	0	0	0	0	0	0	0	0	0	0	0	0	0	0
1	0	1	1	1	1	1	2	2	3	5	6	6	6	4	4	4	4	3	3	3	3	3	1	0	0	0	0	0	0
1	0	1	1	2	2	3	4	5	6	6	6	5	5	4	4	4	4	4	4	2	2	2	2	2	1	0	0	0	0
1	0	1	1	1	1	2	2	4	2	2	3	3	3	3	3	3	3	4	4	3	0	0	0	0	0	0	0	0	0
1	0	1	1	1	1	2	4	5	3	3	2	2	2	2	1	0	0	0	0	0	0	0	0	0	0	0	0	0	0
1	0	1	1	1	3	4	4	6	6	7	7	7	7	9	7	6	6	6	4	3	2	2	0	0	0	0	0	0	0
1	0	1	1	1	1	1	1	2	3	5	6	7	5	5	4	4	4	3	3	3	4	6	4	2	2	0	0	0	0
1	0	1	1	1	2	4	4	4	4	5	6	6	4	4	4	4	4	4	4	4	3	2	2	1	1	0	0	0	0
1	0	1	1	1	2	3	3	5	6	7	8	7	7	7	5	5	5	5	4	4	4	4	4	2	1	0	0	0	0
1	0	1	2	2	2	3	5	4	6	4	3	3	3	2	2	1	1	1	1	1	1	1	1	1	1	0	0	0	0
1	0	1	1	1	2	2	3	3	2	2	2	2	2	2	1	1	1	1	1	1	1	1	1	0	0	0	0	0	0
1	0	1	3	4	4	5	4	3	2	2	2	2	3	2	1	1	1	1	0	0	0	0	0	0	0	0	0	0	0
1	0	1	2	4	6	7	7	7	6	5	4	3	3	3	3	1	1	0	0	0	0	0	0	0	0	0	0	0	0
1	0	1	1	2	3	5	3	4	4	4	4	4	3	4	4	4	3	3	2	2	1	0	0	0	0	0	0	0	0
1	0	2	1	2	3	4	3	2	4	5	5	6	5	3	3	3	2	2	1	1	0	0	0	0	0	0	0	0	0
1	0	1	1	1	1	1	4	5	4	4	3	2	2	2	1	1	1	0	0	0	0	0	0	0	0	0	0	0	0
1	0	1	1	1	1	2	3	5	6	6	6	6	6	5	6	6	5	5	4	3	3	3	0	0	0	0	0	0	0
1	0	1	4	5	5	3	3	3	3	2	2	2	2	3	4	4	4	4	3	1	1	0	0	0	0	0	0	0	0
1	0	1	1	1	1	2	2	2	2	2	2	2	2	3	2	2	1	0	0	0	0	0	0	0	0	0	0	0	0
1	0	1	1	1	1	2	1	2	2	5	4	3	3	3	3	3	2	0	0	0	0	0	0	0	0	0	0	0	0
1	0	1	1	1	1	2	3	3	4	4	5	5	4	3	3	3	3	4	3	3	3	3	2	0	0	0	0	0	0
1	0	1	1	2	3	5	6	8	6	9	9	9	6	2	0	0	0	0	0	0	0	0	0	0	0	0	0	0	0
1	0	1	1	1	1	1	1	2	3	5	4	4	3	3	2	2	2	2	2	3	3	3	2	0	0	0	0	0	0
1	0	1	1	2	2	3	4	4	5	6	5	6	6	5	5	5	5	5	5	4	4	3	2	1	1	0	0	0	0
0	1	1	1	1	2	2	2	2	2	2	2	2	2	0	0	0	0	0	0	0	0	0	0	0	0	0	0	0	0
0	1	1	1	2	2	2	3	2	8	4	3	3	4	5	5	5	4	2	1	0	0	0	0	0	0	0	0	0	0
0	1	1	1	2	2	1	1	2	2	2	2	3	2	2	2	3	2	2	2	3	4	4	3	3	1	0	0	0	0
0	1	1	1	1	2	2	3	4	5	4	5	5	4	3	3	3	3	3	3	1	1	1	0	0	0	0	0	0	0
0	1	1	1	1	2	2	3	4	6	7	5	6	6	4	2	2	2	2	1	0	0	0	0	0	0	0	0	0	0
0	1	1	1	2	4	5	5	4	3	3	3	2	3	2	2	2	2	2	1	1	1	0	0	0	0	0	0	0	0
0	1	1	1	1	2	3	3	3	6	7	6	4	0	0	0	0	0	0	0	0	0	0	0	0	0	0	0	0	0
0	1	1	1	1	2	3	3	4	8	10	11	13	12	11	11	10	8	7	7	6	2	0	0	0	0	0	0	0	0
0	1	1	2	2	3	4	4	5	5	7	7	7	7	7	6	4	3	3	3	2	2	1	1	0	0	0	0	0	0
0	1	1	1	2	4	2	3	4	3	2	2	2	2	1	0	0	0	0	0	0	0	0	0	0	0	0	0	0	0
0	1	1	2	5	5	5	5	4	3	3	4	3	2	2	1	1	0	0	0	0	0	0	0	0	0	0	0	0	0
0	1	1	3	2	3	4	3	2	2	2	2	1	1	1	1	1	1	1	0	0	0	0	0	0	0	0	0	0	0
0	1	1	1	2	2	3	3	5	4	4	5	6	4	4	4	4	3	1	1	0	0	0	0	0	0	0	0	0	0
0	1	1	1	1	2	4	3	3	2	3	4	4	4	4	4	4	4	4	4	3	0	0	0	0	0	0	0	0	0
0	1	1	1	1	1	1	1	1	2	2	3	4	3	3	3	4	4	4	5	5	3	2	2	0	0	0	0	0	0
0	1	1	1	1	2	2	3	4	4	5	5	4	4	5	6	4	4	3	1	0	0	0	0	0	0	0	0	0	0
0	1	1	1	1	1	2	2	2	3	4	4	3	3	4	5	4	4	4	4	3	2	1	1	0	0	0	0	0	0
0	1	1	1	1	2	3	5	5	5	5	4	4	3	3	4	4	4	4	4	4	4	4	3	2	2	0	0	0	0
0	1	1	2	2	3	3	2	2	3	4	4	3	4	4	3	3	2	2	1	1	1	1	0	0	0	0	0	0	0
0	1	1	1	1	1	1	1	1	2	2	3	5	4	4	4	3	3	2	2	2	2	2	3	3	2	2	2	1	0
0	1	1	1	2	2	2	3	4	4	7	6	5	4	4	4	4	3	3	3	3	3	3	1	1	1	0	0	0	0
0	1	1	1	2	3	3	3	3	2	2	2	2	1	1	1	1	1	1	1	1	1	1	1	0	0	0	0	0	0
0	1	2	4	5	6	6	7	8	7	8	5	4	5	4	3	2	2	2	0	0	0	0	0	0	0	0	0	0	0
0	1	1	1	1	1	1	1	3	4	5	5	4	3	3	3	3	3	3	3	3	3	3	2	0	0	0	0	0	0
0	1	1	1	1	1	2	3	3	5	5	5	4	3	2	2	3	2	2	2	1	0	0	0	0	0	0	0	0	0
0	1	1	1	1	1	2	2	3	2	1	1	0	0	0	0	0	0	0	0	0	0	0	0	0	0	0	0	0	0
0	1	1	1	1	2	2	2	3	4	5	7	6	6	4	4	3	3	3	4	4	4	2	2	2	0	0	0	0	0
0	1	1	1	1	1	1	1	1	1	2	4	6	6	8	7	8	8	7	8	9	7	5	4	4	4	2	0	0	0
0	1	1	1	2	3	2	1	2	2	2	2	2	1	1	1	1	1	1	0	0	0	0	0	0	0	0	0	0	0
0	1	1	1	1	1	2	2	2	2	3	4	4	4	4	4	4	4	3	4	5	5	4	3	0	0	0	0	0	0
0	1	1	1	2	3	3	4	4	3	2	1	1	1	0	0	0	0	0	0	0	0	0	0	0	0	0	0	0	0
0	1	1	1	1	2	2	2	2	3	4	5	5	5	5	5	6	6	5	5	5	6	5	4	2	1	0	0	0	0
0	1	1	1	1	1	1	3	3	4	4	4	4	4	4	3	3	2	2	2	2	2	1	1	0	0	0	0	0	0
0	1	1	1	1	2	3	4	4	5	5	5	5	6	6	7	6	6	6	6	6	4	1	0	0	0	0	0	0	0
0	1	1	1	1	2	2	2	3	5	5	5	5	3	3	2	3	3	3	3	2	2	1	0	0	0	0	0	0	0
0	1	1	2	2	3	5	5	5	5	5	5	5	5	5	5	5	6	5	5	1	0	0	0	0	0	0	0	0	0
0	1	1	2	2	1	2	3	3	3	3	3	4	4	5	5	4	5	5	4	3	3	3	0	0	0	0	0	0	0
0	1	1	1	2	2	3	4	4	4	4	3	3	4	5	5	4	3	1	2	0	0	0	0	0	0	0	0	0	0
0	1	1	1	1	1	1	4	5	5	5	1	1	1	1	1	1	1	1	1	1	0	0	0	0	0	0	0	0	0
0	1	1	1	1	2	2	3	4	3	3	2	2	2	2	2	2	1	0	0	0	0	0	0	0	0	0	0	0	0
0	1	1	1	2	2	2	3	3	2	2	3	2	2	2	2	2	2	3	3	3	3	2	2	1	1	0	0	0	0
0	1	1	1	1	1	1	1	1	2	3	2	3	4	4	3	3	2	2	3	3	3	3	1	1	0	0	0	0	0
0	1	1	1	1	2	4	5	6	6	7	8	7	7	8	8	9	5	5	1	0	0	0	0	0	0	0	0	0	0
0	1	1	2	2	4	4	4	4	4	4	4	4	4	3	4	5	4	3	1	1	1	0	0	0	0	0	0	0	0
0	1	1	1	1	2	4	4	6	7	6	5	5	5	5	5	6	4	4	4	2	1	0	0	0	0	0	0	0	0
0	1	1	1	2	2	3	4	4	3	4	4	5	4	3	3	3	3	3	2	2	2	1	1	0	0	0	0	0	0
0	1	1	1	3	3	5	5	2	2	2	2	2	2	1	1	1	1	1	1	0	0	0	0	0	0	0	0	0	0
0	1	1	2	2	3	3	2	2	2	2	2	1	1	1	1	1	0	0	0	0	0	0	0	0	0	0	0	0	0
0	1	1	1	1	1	1	1	2	2	2	2	2	2	2	2	2	2	2	3	3	3	2	2	0	0	0	0	0	0
0	1	1	1	4	4	5	4	5	4	4	4	3	3	3	3	4	2	2	2	1	1	0	0	0	0	0	0	0	0
0	1	1	1	1	4	5	5	4	2	3	2	3	3	2	1	0	0	0	0	0	0	0	0	0	0	0	0	0	0
0	1	1	1	1	1	2	2	3	4	5	4	4	4	3	2	1	0	0	0	0	0	0	0	0	0	0	0	0	0
0	1	1	1	1	2	2	4	5	5	5	5	5	5	7	7	7	7	6	4	3	2	1	0	0	0	0	0	0	0
0	1	1	1	1	1	2	3	4	4	4	5	5	4	4	4	4	3	2	2	1	1	1	0	0	0	0	0	0	0
0	1	1	1	2	2	2	3	3	4	4	4	4	3	2	1	1	1	1	1	1	1	1	0	0	0	0	0	0	0
0	1	1	1	1	1	1	1	1	3	3	4	4	4	4	3	3	2	2	2	2	1	1	1	1	1	0	0	0	0
0	1	1	1	2	2	2	2	2	4	3	5	5	4	4	4	4	4	4	4	4	4	5	4	4	1	0	0	0	0
0	1	1	3	2	1	1	1	1	1	1	0	0	0	0	0	0	0	0	0	0	0	0	0	0	0	0	0	0	0
0	1	1	2	2	2	1	1	1	1	1	1	1	0	0	0	0	0	0	0	0	0	0	0	0	0	0	0	0	0
0	1	1	1	1	2	2	4	5	5	5	6	6	7	7	7	7	5	5	5	3	2	1	1	0	0	0	0	0	0
0	1	1	2	2	4	4	4	6	5	6	5	5	5	4	4	4	4	6	4	3	1	1	0	0	0	0	0	0	0
0	1	1	1	1	1	1	2	5	4	4	7	7	5	4	4	5	3	3	3	3	2	1	1	1	1	1	1	0	0
0	1	1	2	3	5	6	7	4	5	5	3	3	3	2	2	2	2	2	2	0	0	0	0	0	0	0	0	0	0
0	1	1	1	3	4	3	4	3	2	2	2	2	1	1	1	1	1	1	1	1	1	0	0	0	0	0	0	0	0
0	1	1	1	1	1	1	1	1	2	4	5	6	6	4	4	4	5	4	3	3	3	3	1	1	0	0	0	0	0
0	1	1	1	1	3	6	7	8	8	8	6	7	6	5	5	4	1	1	0	0	0	0	0	0	0	0	0	0	0
0	1	1	2	2	2	3	4	6	6	6	6	7	7	6	4	3	3	3	2	2	1	1	0	0	0	0	0	0	0
0	1	1	1	1	1	1	3	3	2	2	2	2	2	2	2	3	2	3	2	1	0	0	0	0	0	0	0	0	0
0	1	1	2	2	3	5	6	7	7	7	7	6	5	6	5	5	5	5	4	4	4	3	3	3	2	0	0	0	0
0	1	1	2	2	1	1	2	2	3	3	3	3	4	4	4	3	2	2	2	2	2	2	1	1	0	0	0	0	0
0	1	1	1	1	3	3	4	4	5	5	5	5	3	3	3	2	2	2	2	2	1	1	1	0	0	0	0	0	0
0	1	1	1	2	2	4	4	2	3	3	3	2	2	2	1	1	0	0	0	0	0	0	0	0	0	0	0	0	0
0	1	1	1	1	2	3	4	4	3	3	2	2	2	1	1	1	1	0	0	0	0	0	0	0	0	0	0	0	0
0	1	1	1	1	1	1	3	2	4	3	2	2	2	2	2	2	2	2	1	1	1	1	1	1	0	0	0	0	0
0	1	1	1	1	1	1	2	4	2	3	2	1	2	2	2	2	2	2	1	1	1	1	1	1	1	1	0	0	0
0	1	1	1	1	2	4	5	6	5	5	5	4	4	3	2	2	2	2	2	2	2	0	0	0	0	0	0	0	0
0	1	1	1	1	1	2	2	5	5	3	3	2	2	1	1	1	1	1	1	1	0	0	0	0	0	0	0	0	0
0	1	1	1	1	1	1	1	1	1	3	3	4	4	6	7	7	6	5	5	4	4	5	5	3	2	2	0	0	0
0	1	1	1	1	2	2	3	4	2	3	3	3	3	2	2	2	3	3	3	3	3	2	0	0	0	0	0	0	0
0	1	1	1	1	2	3	2	3	4	5	5	4	4	5	2	2	1	1	1	1	1	1	1	1	0	0	0	0	0
0	1	1	1	1	1	1	3	2	4	6	6	6	4	4	4	4	4	4	4	3	2	1	0	0	0	0	0	0	0
0	1	1	1	1	2	3	2	2	1	1	1	1	1	1	1	1	1	2	2	2	1	0	0	0	0	0	0	0	0
0	1	1	1	1	1	2	1	2	2	1	1	1	1	1	1	1	1	1	1	1	1	0	0	0	0	0	0	0	0
0	1	1	1	1	1	2	1	1	1	2	1	1	0	0	0	0	0	0	0	0	0	0	0	0	0	0	0	0	0
0	1	1	1	1	3	3	3	3	2	2	1	1	1	0	0	0	0	0	0	0	0	0	0	0	0	0	0	0	0
0	1	1	1	2	4	4	4	3	1	1	1	1	1	0	0	0	0	0	0	0	0	0	0	0	0	0	0	0	0
0	1	1	2	4	5	4	2	1	1	1	1	1	1	0	0	0	0	0	0	0	0	0	0	0	0	0	0	0	0
0	1	1	1	1	1	3	4	4	3	3	3	3	4	3	3	2	2	3	1	1	1	0	0	0	0	0	0	0	0
0	1	1	1	1	1	2	2	2	0	0	0	0	0	0	0	0	0	0	0	0	0	0	0	0	0	0	0	0	0
0	1	1	3	4	4	3	3	2	2	2	2	4	4	4	3	1	0	0	0	0	0	0	0	0	0	0	0	0	0
0	1	1	2	2	2	4	6	5	5	4	3	3	4	4	3	3	3	3	3	3	4	4	3	0	0	0	0	0	0
0	1	1	1	1	1	1	1	1	2	2	2	2	2	2	2	2	1	1	1	1	1	0	0	0	0	0	0	0	0
0	1	1	1	1	1	1	1	3	3	3	3	2	2	2	2	2	2	2	1	1	1	1	1	0	0	0	0	0	0
0	1	1	1	1	1	1	2	3	6	6	7	4	4	4	4	4	3	3	2	2	1	0	0	0	0	0	0	0	0
0	1	1	1	3	3	4	4	4	3	3	3	3	3	3	3	3	3	4	4	2	2	1	1	0	0	0	0	0	0
0	1	1	1	1	1	1	1	1	1	1	1	1	2	3	4	5	5	5	4	4	3	2	2	1	1	1	1	1	1
0	1	1	1	1	1	1	2	2	2	3	5	5	6	6	8	6	6	5	4	3	3	2	2	2	2	0	0	0	0
0	1	1	1	1	1	1	2	2	2	3	2	1	1	1	1	1	1	1	1	1	1	1	0	0	0	0	0	0	0
0	1	1	1	1	1	1	2	3	3	3	5	6	6	6	6	6	6	6	6	6	6	6	5	6	2	2	2	0	0
0	1	1	1	1	2	2	2	3	4	4	5	5	4	4	4	4	5	4	4	3	3	2	0	0	0	0	0	0	0
0	1	1	1	1	2	3	4	5	5	5	5	5	5	4	4	4	5	7	7	7	6	6	6	6	6	3	3	1	1
0	1	1	1	1	1	1	1	1	1	1	2	3	3	3	2	2	3	3	2	1	1	1	0	0	0	0	0	0	0
0	1	1	1	1	1	1	2	3	6	5	5	5	4	4	2	2	2	2	2	2	2	2	2	2	1	1	1	0	0
0	1	1	1	1	1	2	3	4	4	3	3	3	4	4	4	4	5	5	4	4	4	4	3	3	2	2	2	0	0
0	1	1	1	1	1	2	3	4	7	7	5	5	5	5	5	4	3	3	3	2	2	2	2	1	1	1	1	1	0
0	1	1	1	1	2	3	5	6	7	6	4	4	4	4	4	4	3	4	5	5	4	3	3	3	2	1	0	0	0
0	1	1	1	1	1	1	2	1	3	4	4	4	4	2	3	2	2	1	1	1	1	1	1	0	0	0	0	0	0
0	1	1	1	1	1	1	1	2	4	6	6	6	8	8	8	10	8	7	7	7	7	7	6	6	4	3	2	0	0
0	1	1	1	2	3	3	3	3	4	5	7	10	8	8	8	8	7	8	8	6	6	6	5	3	3	3	0	0	0
0	1	1	1	1	1	1	1	4	5	4	4	4	5	4	4	4	4	4	4	4	4	4	4	4	3	2	1	0	0
0	1	1	1	2	2	2	2	2	5	6	4	4	4	4	4	4	4	3	3	4	4	4	4	3	3	2	1	0	0
0	1	1	1	1	1	1	2	4	7	8	8	9	9	9	10	9	9	8	7	6	6	5	5	4	5	5	2	1	0
0	1	1	1	2	3	3	4	4	7	7	6	5	5	4	4	4	3	3	3	2	2	4	2	1	0	0	0	0	0
0	1	1	1	1	1	1	1	1	1	2	4	7	7	8	7	7	6	6	6	6	5	6	6	6	1	1	0	0	0
0	1	1	1	1	2	3	5	6	4	4	3	3	3	3	2	2	2	2	2	2	2	2	1	0	0	0	0	0	0
0	1	1	1	1	2	2	2	2	2	3	3	4	4	4	3	3	3	3	3	4	3	3	2	1	1	1	0	0	0
0	1	1	1	1	1	3	4	5	6	5	6	7	6	6	6	6	6	6	5	4	4	4	3	2	1	0	0	0	0
0	1	1	1	1	1	2	3	5	6	5	4	4	4	4	4	4	4	6	4	4	2	2	2	2	1	0	0	0	0
0	1	1	1	1	2	2	4	4	4	4	4	6	5	5	5	4	4	2	1	1	0	0	0	0	0	0	0	0	0
0	1	1	1	2	2	2	3	2	2	2	1	1	1	0	0	0	0	0	0	0	0	0	0	0	0	0	0	0	0
0	1	1	1	1	1	3	4	4	4	4	6	7	7	7	6	7	5	5	4	3	3	3	1	1	0	0	0	0	0
0	1	3	1	2	2	2	3	4	6	6	8	8	7	4	3	3	3	4	4	4	4	1	0	0	0	0	0	0	0
0	1	1	1	1	1	1	3	3	4	4	5	5	6	6	6	7	6	5	5	5	4	4	3	1	0	0	0	0	0
0	1	1	4	2	2	3	4	3	3	1	0	0	0	0	0	0	0	0	0	0	0	0	0	0	0	0	0	0	0
0	1	1	1	2	2	2	3	4	6	6	5	5	6	5	4	4	3	4	2	2	1	1	1	0	0	0	0	0	0
0	1	1	1	1	3	4	4	3	2	1	1	1	2	2	1	1	0	0	0	0	0	0	0	0	0	0	0	0	0
0	1	1	1	1	1	2	2	3	5	4	3	2	2	2	2	2	1	1	1	1	1	1	1	1	0	0	0	0	0
0	1	1	1	2	2	3	2	1	2	2	2	2	2	2	2	2	2	2	2	2	2	2	1	1	0	0	0	0	0
0	1	1	1	1	1	2	4	3	3	5	4	4	4	4	4	3	3	3	3	3	3	3	2	0	0	0	0	0	0
0	1	1	1	1	1	1	2	2	3	1	1	1	1	1	1	1	1	1	1	1	2	2	2	1	1	1	0	0	0
0	1	1	1	3	3	4	4	5	6	5	5	4	4	4	3	3	2	2	2	2	2	2	0	0	0	0	0	0	0
0	1	1	1	1	1	2	2	4	2	2	2	2	2	2	2	2	1	1	1	1	1	1	1	0	0	0	0	0	0
0	1	1	2	3	3	2	1	1	1	1	1	1	1	1	0	0	0	0	0	0	0	0	0	0	0	0	0	0	0
1	1	1	3	3	3	3	3	3	2	3	2	3	3	2	2	2	2	1	2	0	0	0	0	0	0	0	0	0	0
1	1	1	1	1	1	2	2	3	5	5	3	1	1	1	1	1	1	1	1	0	0	0	0	0	0	0	0	0	0
1	1	1	1	2	2	2	2	2	1	1	2	1	1	1	0	0	0	0	0	0	0	0	0	0	0	0	0	0	0
1	1	1	1	1	3	3	3	4	5	4	1	1	1	1	1	1	1	1	1	1	0	0	0	0	0	0	0	0	0
1	1	1	1	1	3	3	5	6	7	6	5	4	3	3	3	3	4	4	4	4	3	2	1	0	0	0	0	0	0
1	1	1	1	1	1	4	3	3	5	4	4	3	2	3	3	2	2	2	3	2	1	1	0	0	0	0	0	0	0
1	1	1	1	1	1	2	4	5	4	4	5	5	4	4	3	3	3	2	1	1	1	1	0	0	0	0	0	0	0
1	1	1	1	2	3	2	3	3	4	4	4	4	3	2	2	2	2	2	2	3	2	2	0	0	0	0	0	0	0
1	1	1	1	1	1	2	6	7	8	8	9	9	9	7	5	4	2	1	0	0	0	0	0	0	0	0	0	0	0
1	1	1	4	5	4	4	4	3	3	4	3	3	3	3	2	2	2	1	1	1	1	1	1	0	0	0	0	0	0
1	1	2	4	4	4	3	3	3	3	2	2	2	1	1	0	0	0	0	0	0	0	0	0	0	0	0	0	0	0
1	1	1	1	1	1	1	1	2	2	2	2	1	1	1	0	0	0	0	0	0	0	0	0	0	0	0	0	0	0
1	1	1	1	1	1	1	1	1	1	2	2	1	0	0	0	0	0	0	0	0	0	0	0	0	0	0	0	0	0
1	1	1	1	1	1	1	2	3	3	5	5	5	5	5	4	3	4	5	3	2	2	0	0	0	0	0	0	0	0
1	1	1	1	1	1	1	2	2	2	2	2	3	2	2	2	2	2	2	2	1	0	0	0	0	0	0	0	0	0
1	1	1	2	3	2	4	4	3	2	2	2	2	2	2	1	1	1	0	0	0	0	0	0	0	0	0	0	0	0
1	1	1	2	2	2	3	7	5	5	5	5	4	5	4	4	4	4	3	2	1	1	0	0	0	0	0	0	0	0
1	1	1	3	2	2	2	2	4	2	3	3	3	3	3	2	2	2	2	1	1	1	1	1	1	0	0	0	0	0
1	1	1	1	1	2	1	1	1	3	4	3	3	2	2	1	1	1	1	1	0	0	0	0	0	0	0	0	0	0
1	1	1	1	1	1	1	1	2	2	5	7	7	6	5	4	4	3	3	3	3	3	2	1	1	1	0	0	0	0
1	1	1	1	1	1	2	2	3	3	3	3	2	3	3	2	1	1	1	1	1	1	1	1	1	0	0	0	0	0
1	1	1	1	3	6	4	3	3	2	1	1	1	1	1	1	1	2	2	2	1	0	0	0	0	0	0	0	0	0
1	1	1	2	2	3	2	2	1	1	1	1	1	0	0	0	0	0	0	0	0	0	0	0	0	0	0	0	0	0
1	1	1	1	1	1	1	2	4	4	5	6	6	6	6	5	4	4	3	3	3	4	4	3	3	2	1	0	0	0
1	1	1	1	1	1	1	2	2	4	4	4	4	4	4	3	2	2	2	1	1	1	1	0	0	0	0	0	0	0
1	1	1	1	1	1	1	3	4	3	4	4	5	5	5	5	4	4	4	3	4	5	2	1	0	0	0	0	0	0
1	1	1	1	1	2	2	4	5	5	5	5	5	3	3	3	3	4	4	4	4	1	0	0	0	0	0	0	0	0
1	1	1	1	4	2	2	3	5	7	10	11	10	10	10	7	6	5	4	4	3	3	2	1	0	0	0	0	0	0
1	1	1	1	1	2	3	3	4	3	3	1	1	1	2	2	2	2	2	2	1	1	1	0	0	0	0	0	0	0
1	1	1	1	1	1	1	2	2	2	4	4	3	3	3	1	1	1	1	1	1	1	1	1	1	0	0	0	0	0
1	1	1	1	1	1	2	2	2	2	3	3	3	4	3	3	3	3	4	4	3	2	2	0	0	0	0	0	0	0
1	1	1	1	1	1	2	2	4	3	3	3	3	3	3	3	3	3	3	3	3	3	4	3	2	0	0	0	0	0
1	1	1	1	3	4	4	5	4	4	4	5	4	4	4	4	5	6	5	4	4	1	1	0	0	0	0	0	0	0
1	1	1	1	1	1	2	2	4	4	4	3	2	2	2	2	1	1	1	1	1	1	1	1	0	0	0	0	0	0
1	1	1	2	3	3	6	5	3	3	3	1	1	1	1	1	1	1	1	0	0	0	0	0	0	0	0	0	0	0
1	1	1	1	1	2	3	5	4	4	6	5	5	5	6	7	8	6	5	3	1	0	0	0	0	0	0	0	0	0
1	1	1	2	2	2	3	4	3	3	3	2	2	1	1	2	2	0	0	0	0	0	0	0	0	0	0	0	0	0
1	1	1	2	3	4	7	9	8	8	7	4	4	4	4	4	4	4	3	2	2	2	2	1	0	0	0	0	0	0
1	1	1	1	1	2	1	1	1	2	2	2	2	2	2	2	2	2	2	2	0	0	0	0	0	0	0	0	0	0
1	1	1	1	1	1	2	5	4	3	3	3	2	2	2	2	2	2	2	2	2	0	0	0	0	0	0	0	0	0
1	1	1	1	1	1	2	3	4	2	2	1	1	1	0	0	0	0	0	0	0	0	0	0	0	0	0	0	0	0
1	1	1	1	1	1	1	1	1	3	4	6	6	5	4	3	3	3	3	3	2	2	2	2	2	2	1	1	0	0
1	1	1	1	2	3	4	4	4	4	5	5	3	3	2	2	2	2	0	0	0	0	0	0	0	0	0	0	0	0
1	1	1	1	1	1	1	1	3	3	4	5	4	4	5	6	6	6	5	4	5	3	2	0	0	0	0	0	0	0
1	1	2	2	2	2	3	3	1	1	2	2	2	0	0	0	0	0	0	0	0	0	0	0	0	0	0	0	0	0
1	1	1	1	1	1	3	4	3	3	3	4	3	3	2	2	2	0	0	0	0	0	0	0	0	0	0	0	0	0
1	1	1	2	2	2	3	3	2	2	2	2	2	2	2	1	1	1	1	1	1	1	0	0	0	0	0	0	0	0
1	1	1	1	1	1	1	2	3	6	8	8	9	9	9	8	7	6	6	6	4	3	3	3	2	1	0	0	0	0
1	1	1	1	1	1	2	3	4	5	4	3	3	3	3	3	3	3	1	1	1	1	1	1	1	0	0	0	0	0
1	1	1	2	2	2	2	4	3	3	2	2	2	2	2	2	1	1	1	1	1	1	1	0	0	0	0	0	0	0
1	1	1	1	1	1	2	2	4	5	6	6	6	7	7	7	7	7	8	8	6	6	5	3	1	1	1	0	0	0
1	1	1	1	1	2	3	5	5	5	7	6	5	5	4	4	4	4	4	4	3	1	1	0	0	0	0	0	0	0
1	1	1	1	1	2	3	4	4	4	4	3	4	4	4	4	4	3	2	2	2	2	2	0	0	0	0	0	0	0
1	1	1	1	1	2	4	5	5	4	5	5	5	4	4	3	3	2	2	1	0	0	0	0	0	0	0	0	0	0
1	1	1	2	1	1	1	2	2	4	5	4	4	4	3	3	2	2	1	1	1	1	1	1	0	0	0	0	0	0
1	1	1	1	2	2	2	2	2	3	2	2	3	3	3	3	3	3	3	2	2	2	2	0	0	0	0	0	0	0
1	1	1	2	2	2	2	2	2	2	2	2	2	2	1	0	0	0	0	0	0	0	0	0	0	0	0	0	0	0
1	1	1	3	3	3	4	5	5	4	4	4	3	3	3	2	2	2	2	1	0	0	0	0	0	0	0	0	0	0
1	1	1	1	1	1	1	2	2	2	2	3	3	3	5	4	4	3	3	3	3	2	2	1	1	0	0	0	0	0
1	1	1	1	1	2	2	4	4	3	3	2	1	1	1	0	0	0	0	0	0	0	0	0	0	0	0	0	0	0
1	1	1	1	1	1	1	1	2	2	3	4	4	3	3	2	1	1	1	1	0	0	0	0	0	0	0	0	0	0
1	1	1	1	2	2	3	4	5	6	5	4	4	4	1	0	0	0	0	0	0	0	0	0	0	0	0	0	0	0
1	1	1	1	1	2	3	3	4	5	5	6	7	7	7	7	5	6	6	6	5	5	5	5	3	3	1	0	0	0
1	1	1	1	1	2	4	5	6	6	6	6	5	5	5	4	4	4	5	5	5	4	0	0	0	0	0	0	0	0
1	1	1	2	3	4	5	4	5	6	7	8	6	5	5	5	5	5	4	3	3	3	2	1	1	0	0	0	0	0
1	1	1	2	2	3	5	5	4	4	5	5	4	3	4	4	4	2	2	2	2	2	2	1	0	0	0	0	0	0
1	1	1	2	3	4	4	5	6	8	7	5	5	5	5	4	4	4	4	5	5	4	3	2	2	1	1	0	0	0
1	1	1	1	2	1	1	1	1	1	1	3	3	3	3	2	1	0	0	0	0	0	0	0	0	0	0	0	0	0
1	1	1	2	2	2	3	4	3	3	2	2	1	1	1	1	0	0	0	0	0	0	0	0	0	0	0	0	0	0
1	1	1	1	1	1	2	2	3	3	4	4	3	5	5	5	5	4	4	6	6	5	3	0	0	0	0	0	0	0
1	1	1	2	2	2	2	2	4	5	3	3	3	3	4	4	4	5	5	4	4	3	3	0	0	0	0	0	0	0
1	1	1	1	1	2	2	3	3	4	4	4	2	2	2	3	3	3	3	3	3	0	0	0	0	0	0	0	0	0
1	1	1	1	1	1	2	1	1	2	2	0	0	0	0	0	0	0	0	0	0	0	0	0	0	0	0	0	0	0
1	1	1	2	2	4	5	6	6	5	8	7	7	7	6	6	5	5	2	1	0	0	0	0	0	0	0	0	0	0
1	1	1	1	1	1	2	3	3	3	2	3	5	4	5	4	4	4	4	4	3	1	1	0	0	0	0	0	0	0
1	1	1	1	1	2	2	3	5	5	6	6	5	6	5	5	5	5	4	4	4	0	0	0	0	0	0	0	0	0
1	1	1	1	1	2	3	3	3	4	5	5	4	6	4	3	4	4	5	5	4	2	1	2	2	1	1	0	0	0
1	1	1	1	2	2	2	2	3	3	3	4	3	3	3	3	3	3	3	1	0	0	0	0	0	0	0	0	0	0
1	1	1	1	1	1	2	2	2	2	3	3	3	1	1	0	0	0	0	0	0	0	0	0	0	0	0	0	0	0
1	1	1	1	1	1	1	3	4	5	4	4	4	4	4	3	3	3	3	3	3	3	3	3	2	0	0	0	0	0
1	1	1	1	2	2	3	3	3	4	3	2	2	2	2	2	2	2	2	3	3	3	2	1	1	1	0	0	0	0
1	1	1	1	1	2	3	4	4	5	5	5	4	3	3	3	1	1	1	1	1	1	0	0	0	0	0	0	0	0
1	1	1	2	4	3	3	4	5	5	4	4	4	4	5	3	3	3	3	3	2	1	0	0	0	0	0	0	0	0
1	1	1	2	2	2	2	3	3	2	2	2	2	2	3	2	1	1	1	0	0	0	0	0	0	0	0	0	0	0
1	1	1	1	1	2	3	5	4	3	5	5	4	4	3	3	2	2	2	2	2	1	0	0	0	0	0	0	0	0
1	1	1	1	1	1	1	2	2	3	4	2	2	1	1	1	1	1	1	1	1	1	1	1	1	1	0	0	0	0
1	1	1	1	1	6	7	5	4	5	4	4	4	4	2	2	2	1	2	2	2	2	1	0	0	0	0	0	0	0
1	1	1	1	1	1	1	1	2	3	3	3	3	4	3	2	1	1	1	1	1	1	0	0	0	0	0	0	0	0
1	1	1	1	2	2	2	2	4	3	3	3	3	3	2	2	2	2	2	3	3	3	1	0	0	0	0	0	0	0
1	1	1	1	2	2	2	2	3	3	3	3	3	4	4	3	1	1	1	0	0	0	0	0	0	0	0	0	0	0
1	1	1	1	1	1	1	1	2	5	6	7	7	7	4	3	3	3	3	3	3	3	2	1	1	1	0	0	0	0
1	1	1	1	1	1	2	3	5	5	5	5	5	3	3	3	3	2	2	2	1	1	1	1	1	0	0	0	0	0
1	1	1	1	2	2	3	4	4	5	6	6	4	4	4	4	4	5	5	5	5	3	3	2	2	1	1	1	0	0
1	1	1	1	1	2	3	4	6	5	6	5	5	7	6	5	4	4	4	3	3	2	1	0	0	0	0	0	0	0
1	1	1	1	1	1	1	2	3	3	3	2	3	3	3	3	3	3	2	3	3	3	2	0	0	0	0	0	0	0
1	1	1	2	2	2	3	4	4	4	3	3	3	2	3	2	2	2	2	2	1	0	0	0	0	0	0	0	0	0
1	1	1	1	1	2	2	3	4	4	5	6	7	7	5	3	3	2	2	2	2	2	1	0	0	0	0	0	0	0
1	1	1	1	1	2	2	2	2	2	4	4	5	6	6	6	6	6	5	5	5	4	3	1	0	0	0	0	0	0
1	1	1	1	4	4	4	3	2	2	2	2	2	2	1	1	1	1	1	1	1	1	0	0	0	0	0	0	0	0
1	1	1	1	1	1	3	3	4	4	4	4	4	4	3	2	2	3	1	1	1	1	0	0	0	0	0	0	0	0
1	1	1	2	3	4	6	6	6	6	6	6	5	5	6	6	4	3	3	4	0	0	0	0	0	0	0	0	0	0
1	1	1	1	1	1	1	2	2	2	3	3	4	5	5	5	3	1	0	0	0	0	0	0	0	0	0	0	0	0
1	1	1	1	1	1	2	3	4	5	3	3	2	2	2	2	2	3	3	3	3	3	3	1	1	0	0	0	0	0
1	1	1	2	3	3	3	4	4	3	2	1	1	1	1	1	1	0	0	0	0	0	0	0	0	0	0	0	0	0
1	1	1	1	2	2	2	3	4	3	3	1	1	1	1	1	1	1	1	1	1	1	1	0	0	0	0	0	0	0
1	1	1	1	1	1	2	2	6	7	7	5	6	3	3	3	2	2	2	2	2	1	1	1	0	0	0	0	0	0
1	1	1	1	1	2	2	4	5	6	5	3	3	2	2	2	1	0	0	0	0	0	0	0	0	0	0	0	0	0
1	1	1	1	1	1	1	1	2	2	2	4	4	4	4	4	5	5	5	5	5	4	4	3	2	0	0	0	0	0
1	1	1	1	1	2	3	4	5	4	5	5	5	5	4	3	4	3	2	2	1	1	1	1	0	0	0	0	0	0
1	1	1	1	1	1	1	3	3	2	2	2	2	2	2	2	2	2	3	3	3	3	3	3	2	1	0	0	0	0
1	1	1	1	1	2	1	2	2	2	3	3	3	3	3	3	2	1	1	1	1	1	1	1	1	0	0	0	0	0
1	1	1	1	1	2	2	1	1	1	1	1	1	2	2	2	2	1	1	1	1	1	0	0	0	0	0	0	0	0
1	1	1	1	2	3	1	1	2	1	2	2	2	2	2	2	1	1	1	1	1	1	0	0	0	0	0	0	0	0
1	1	1	1	2	4	6	6	5	5	3	3	3	3	3	3	3	2	0	0	0	0	0	0	0	0	0	0	0	0
1	1	1	4	3	3	3	3	3	3	2	3	3	3	3	3	3	2	2	2	0	0	0	0	0	0	0	0	0	0
1	1	1	1	1	2	2	2	2	2	3	3	2	2	2	2	1	1	0	0	0	0	0	0	0	0	0	0	0	0
1	1	1	1	1	1	2	2	4	5	5	5	5	5	4	4	5	4	3	2	1	1	1	1	1	0	0	0	0	0
1	1	1	1	2	4	4	3	3	3	3	3	4	4	3	3	3	2	2	2	2	2	1	1	1	0	0	0	0	0
1	1	1	1	1	1	1	2	3	4	4	4	3	3	3	3	3	3	3	3	3	3	0	0	0	0	0	0	0	0
1	1	1	1	2	2	2	4	4	4	4	4	3	3	3	3	3	3	3	3	3	3	4	2	2	0	0	0	0	0
1	1	1	1	1	1	1	1	3	3	3	3	2	2	2	3	2	2	2	2	2	1	1	1	1	0	0	0	0	0
1	1	1	2	2	2	2	3	3	5	5	5	5	4	3	2	2	2	2	1	2	2	1	1	0	0	0	0	0	0
1	1	1	1	2	2	2	2	2	4	4	5	5	5	5	4	5	6	6	6	4	3	3	3	1	0	0	0	0	0
1	1	1	1	2	2	2	3	5	6	6	6	7	5	5	5	5	4	4	4	4	3	2	2	0	0	0	0	0	0
1	1	1	1	1	2	4	5	5	5	2	2	2	2	2	2	2	1	1	1	1	1	1	1	0	0	0	0	0	0
1	1	1	1	1	1	2	3	6	8	6	6	5	5	3	3	3	3	2	2	2	2	2	1	1	0	0	0	0	0
1	1	1	1	1	1	1	3	6	6	5	5	5	4	3	4	4	4	4	5	4	3	3	0	0	0	0	0	0	0
1	1	1	1	2	2	3	2	1	2	2	2	2	1	1	1	0	0	0	0	0	0	0	0	0	0	0	0	0	0
1	1	1	1	2	3	4	4	2	2	1	1	1	0	0	0	0	0	0	0	0	0	0	0	0	0	0	0	0	0
1	1	1	1	1	2	2	2	2	2	2	2	2	2	2	1	1	1	1	1	1	1	1	0	0	0	0	0	0	0
1	1	1	1	4	1	1	1	1	2	2	1	1	1	1	1	2	2	2	1	0	0	0	0	0	0	0	0	0	0
1	1	1	1	1	1	2	4	4	4	4	4	4	4	4	5	4	5	5	4	5	2	1	1	0	0	0	0	0	0
1	1	1	2	5	5	5	3	3	3	3	3	3	4	3	3	2	0	0	0	0	0	0	0	0	0	0	0	0	0
1	1	1	1	4	6	7	6	5	4	5	5	6	6	6	5	4	4	2	0	0	0	0	0	0	0	0	0	0	0
1	1	1	1	1	4	2	5	5	5	3	3	3	3	3	3	3	2	2	2	2	2	2	0	0	0	0	0	0	0
1	1	1	2	3	4	4	4	4	4	3	3	3	4	3	4	4	2	1	1	0	0	0	0	0	0	0	0	0	0
1	1	1	2	4	4	5	5	4	4	4	4	5	5	4	5	4	3	3	0	0	0	0	0	0	0	0	0	0	0
1	1	1	1	2	2	2	3	5	5	2	4	4	4	4	4	4	4	3	3	3	1	0	0	0	0	0	0	0	0
1	1	1	1	1	1	4	6	3	4	3	2	2	2	3	3	3	3	3	3	2	2	0	0	0	0	0	0	0	0
1	1	1	1	3	4	4	7	5	7	5	4	3	3	3	3	3	3	2	1	1	1	1	0	0	0	0	0	0	0
1	1	1	1	1	1	2	3	5	5	8	8	8	7	8	10	7	9	9	8	7	5	4	2	0	0	0	0	0	0
1	1	1	2	2	2	4	5	5	5	5	5	5	5	5	6	5	3	3	2	2	2	1	0	0	0	0	0	0	0
1	1	1	1	1	2	5	6	6	8	8	6	6	3	3	3	3	3	3	2	3	3	1	1	1	1	0	0	0	0
1	1	1	1	1	1	2	4	5	6	4	4	4	4	1	1	1	1	1	1	0	0	0	0	0	0	0	0	0	0
1	1	1	1	1	1	2	4	5	5	4	5	5	5	5	4	4	4	4	4	3	2	2	1	0	0	0	0	0	0
1	1	1	1	1	2	2	2	3	4	4	4	4	3	4	4	4	2	1	1	0	0	0	0	0	0	0	0	0	0
1	1	1	1	1	3	4	4	4	3	2	4	4	4	4	3	2	2	1	1	1	1	0	0	0	0	0	0	0	0
1	1	1	2	1	3	2	2	3	3	3	2	2	1	1	1	1	1	1	1	0	0	0	0	0	0	0	0	0	0
1	1	1	3	5	2	2	2	3	3	1	1	1	1	1	1	1	0	0	0	0	0	0	0	0	0	0	0	0	0
1	1	1	1	2	2	2	3	3	3	3	3	2	3	3	3	2	2	2	1	1	0	0	0	0	0	0	0	0	0
1	1	1	1	1	1	1	1	2	2	3	5	5	4	4	3	4	5	5	4	4	3	2	2	1	1	1	1	0	0
1	1	1	1	1	3	3	3	4	3	3	3	3	3	3	3	2	2	2	1	0	0	0	0	0	0	0	0	0	0
1	1	1	1	1	2	2	4	5	4	3	2	2	2	2	2	3	4	4	3	2	2	0	0	0	0	0	0	0	0
1	1	1	1	1	2	4	5	5	5	4	3	4	3	3	2	2	2	3	2	2	1	0	0	0	0	0	0	0	0
1	1	1	1	2	2	2	1	1	1	1	1	1	1	1	2	2	1	0	0	0	0	0	0	0	0	0	0	0	0
1	1	1	1	1	1	3	3	4	4	4	4	5	4	4	3	2	0	0	0	0	0	0	0	0	0	0	0	0	0
1	1	1	2	3	2	2	1	1	1	1	1	1	1	1	2	2	2	1	0	0	0	0	0	0	0	0	0	0	0
1	1	1	1	1	1	1	1	1	1	2	2	3	3	2	1	1	1	1	1	1	1	1	1	0	0	0	0	0	0
1	1	1	1	1	1	1	2	2	1	1	1	1	1	0	0	0	0	0	0	0	0	0	0	0	0	0	0	0	0
1	1	1	1	2	2	3	3	3	4	6	8	8	6	6	5	5	5	4	2	1	0	0	0	0	0	0	0	0	0
1	1	1	1	2	3	3	3	1	0	0	0	0	0	0	0	0	0	0	0	0	0	0	0	0	0	0	0	0	0
1	1	1	1	1	2	2	2	2	3	3	4	6	6	7	7	5	5	5	3	2	2	2	2	1	0	0	0	0	0
1	1	1	1	1	1	1	2	4	4	4	4	3	3	3	4	2	2	2	2	2	2	2	2	2	2	1	1	1	0
1	1	1	1	1	2	2	3	3	2	3	3	3	2	1	0	0	0	0	0	0	0	0	0	0	0	0	0	0	0
1	1	1	1	1	1	1	2	2	4	7	6	8	8	6	5	5	4	4	3	3	3	3	1	1	0	0	0	0	0
1	1	1	1	2	2	2	3	4	3	6	7	7	5	4	3	3	3	3	2	2	0	0	0	0	0	0	0	0	0
1	1	1	1	1	2	2	2	2	2	4	4	2	1	1	1	1	2	1	1	0	0	0	0	0	0	0	0	0	0
1	1	1	1	1	1	1	1	1	2	3	5	4	4	5	5	5	4	3	2	2	3	2	2	1	1	0	0	0	0
1	1	1	3	3	3	3	3	3	4	4	4	4	3	4	3	2	1	1	0	0	0	0	0	0	0	0	0	0	0
1	1	1	2	3	3	3	3	2	2	1	1	1	1	1	1	0	0	0	0	0	0	0	0	0	0	0	0	0	0
1	1	1	2	3	4	4	3	2	2	2	3	3	4	4	4	4	4	3	3	2	0	0	0	0	0	0	0	0	0
1	1	1	1	1	1	2	5	2	2	1	1	1	1	1	1	1	0	0	0	0	0	0	0	0	0	0	0	0	0
1	1	1	2	3	2	1	2	5	5	5	6	6	5	5	5	4	4	3	3	2	2	2	2	0	0	0	0	0	0
1	1	1	1	1	1	2	4	3	3	2	2	2	1	1	1	1	0	0	0	0	0	0	0	0	0	0	0	0	0
1	1	1	2	4	5	4	3	2	2	2	2	2	1	1	0	0	0	0	0	0	0	0	0	0	0	0	0	0	0
1	1	1	1	1	1	2	4	5	6	6	6	6	7	8	8	7	8	8	7	7	4	4	2	1	0	0	0	0	0
1	1	1	1	2	3	3	6	4	4	3	2	2	3	2	2	2	2	2	2	1	1	1	0	0	0	0	0	0	0
1	1	2	5	3	2	2	3	3	3	3	3	2	3	3	3	3	3	3	1	0	0	0	0	0	0	0	0	0	0
1	1	1	3	7	8	8	8	6	6	6	4	4	2	1	1	1	0	0	0	0	0	0	0	0	0	0	0	0	0
1	1	1	1	1	1	1	1	1	2	5	6	7	6	7	8	7	7	7	8	6	4	0	0	0	0	0	0	0	0
1	1	1	1	1	1	2	3	3	5	5	4	3	3	3	3	3	3	2	2	2	2	2	2	2	2	2	0	0	0
1	1	1	1	3	4	6	5	5	6	5	4	4	4	3	3	3	4	3	3	3	3	1	0	0	0	0	0	0	0
1	1	1	1	1	2	2	2	4	2	3	3	3	3	3	3	1	1	1	1	1	1	0	0	0	0	0	0	0	0
1	1	1	1	2	2	3	2	2	2	2	2	2	2	2	2	2	2	2	1	0	0	0	0	0	0	0	0	0	0
1	1	1	1	2	2	2	2	2	2	2	2	3	3	3	2	2	1	1	1	1	0	0	0	0	0	0	0	0	0
1	1	1	1	2	5	6	6	6	5	5	4	4	5	5	5	4	2	1	0	0	0	0	0	0	0	0	0	0	0
1	1	1	1	1	2	2	3	3	3	3	2	2	2	2	2	2	2	1	1	1	1	1	0	0	0	0	0	0	0
1	1	1	1	1	1	1	2	3	4	4	3	2	2	2	2	2	2	0	0	0	0	0	0	0	0	0	0	0	0
1	1	1	1	1	1	2	4	3	1	2	2	2	1	1	1	1	1	0	0	0	0	0	0	0	0	0	0	0	0
1	1	1	1	1	1	1	2	4	4	5	6	4	4	4	4	4	4	4	3	3	3	3	1	0	0	0	0	0	0
1	1	1	1	1	1	2	2	2	2	4	5	5	4	5	6	6	5	5	5	5	4	4	4	4	3	2	2	2	1
1	1	1	1	1	1	1	1	1	3	5	5	6	8	9	8	7	7	7	6	6	6	5	5	5	2	1	0	0	0
1	1	1	1	1	2	2	2	3	3	2	2	2	3	3	3	2	3	3	2	1	0	0	0	0	0	0	0	0	0
1	1	1	2	2	3	3	3	2	2	2	2	1	0	0	0	0	0	0	0	0	0	0	0	0	0	0	0	0	0
1	1	1	2	2	3	4	4	5	6	5	5	5	4	5	5	4	4	2	2	1	0	0	0	0	0	0	0	0	0
1	1	1	1	1	1	1	2	3	3	3	3	2	3	3	3	3	3	3	2	1	1	1	0	0	0	0	0	0	0
1	1	1	1	1	2	2	2	2	2	3	5	5	5	5	5	4	2	2	2	1	0	0	0	0	0	0	0	0	0
1	1	1	1	1	1	2	4	4	5	3	1	1	1	1	1	1	1	1	1	0	0	0	0	0	0	0	0	0	0
1	1	1	1	1	2	3	3	5	3	2	2	2	3	1	1	1	0	0	0	0	0	0	0	0	0	0	0	0	0
1	1	1	1	2	3	6	6	6	5	7	7	7	6	5	4	4	3	2	1	1	0	0	0	0	0	0	0	0	0
1	1	1	1	2	4	5	2	2	4	5	5	4	3	3	3	3	3	2	2	1	0	0	0	0	0	0	0	0	0
1	1	1	1	3	3	4	3	5	5	5	4	4	2	2	2	2	2	2	2	2	2	2	1	0	0	0	0	0	0
1	1	1	1	1	1	1	2	2	1	1	1	1	1	1	1	1	1	1	1	2	2	2	1	0	0	0	0	0	0
1	1	1	3	4	4	4	7	7	6	6	6	6	6	5	5	5	3	3	3	3	3	2	1	1	1	0	0	0	0
1	1	1	1	1	1	2	2	4	7	7	5	4	3	3	3	2	2	2	2	2	2	2	2	2	2	0	0	0	0
1	1	1	1	1	1	3	4	3	3	3	3	3	2	1	2	2	1	1	1	0	0	0	0	0	0	0	0	0	0
1	1	1	1	1	3	3	3	2	1	1	0	0	0	0	0	0	0	0	0	0	0	0	0	0	0	0	0	0	0
1	1	1	1	1	3	4	5	5	5	4	4	3	3	3	2	2	2	2	1	1	1	1	1	0	0	0	0	0	0
1	1	1	1	1	1	1	1	2	3	6	6	7	6	6	5	5	4	4	3	3	3	2	0	0	0	0	0	0	0
1	1	1	1	1	1	2	2	2	4	2	2	2	3	2	2	2	3	3	3	3	2	2	2	1	1	0	0	0	0
1	1	1	1	2	2	2	2	2	4	4	5	3	4	4	3	4	4	4	4	4	4	4	3	0	0	0	0	0	0
1	1	1	1	2	2	3	3	1	1	1	1	1	1	1	1	1	1	1	1	1	1	1	0	0	0	0	0	0	0
1	1	1	2	3	4	6	6	7	4	4	4	5	5	5	4	4	4	3	3	2	1	0	0	0	0	0	0	0	0
1	1	1	1	1	1	1	3	3	4	7	5	4	4	4	3	3	2	2	2	2	2	2	2	1	1	0	0	0	0

## Sheet: Figure 4f
Control, Sham	cKO, Sham	Control, CCI	cKO, CCI
935.87	676.44	240.04	503.41
1010.95	621.26	737.72	414.23
1310.72	872.1	603.51	237.26
496.5	826.6	655.62	406.21
289.9	1086.17	645.38	850.94
828.23	371.84	597.59	609.61
623.48	605.62	415.05	649
1058.65	772.95	1534.03	649.49
535.77	628.38	1001.81	1027.35
819.23	1038.11	422.3	714
708.77	906.15	558.31	425.44
613.36	974.14	368.68	213.02
876.62	383.41	682.71	138.99
713.93	1108.79	771.09	818.48
595.39	550.8	735.56	399.82
831.09	472.02	764.6	409.95
634.45	303.32	702.44	834.34
796.85	1020.89	949.34	552.06
334.88	841.93	646.72	367.6
648.91	411.4	733.25	803.92
662.32	569.02	857.21	435.13
1375.47	817.45	417.34	466
542.13	1249.72	1021.51	205.35
753.34	567.91	649.49	955.98
953.93	426.39	600.45	554.22
235.54	1254.09	178.94	786.48
640.18	300.55	894.01	792.04
609.47	604.41	1283.99	1387.58
476.76	577.33	285.6	473.92
774.97	337.4	783.75	488.77
373.22	513.9	340.41	599.74
853.36	847.36	609.43	741.91
629.73	792.22	1072.7	946.88
622.17	533.39	679.9	443.56
394.76	725.51	943.09	421.67
440.25	751.61	814.96	975.77
714.67	933.09	650.97	426.99
262.46	1331.4	403.12	1033.94
583.37	957.09	397.37	346.94
792.05	300.81	1066.83	495.48
653.97	731.16	961.36	229.24
326.78	391.82	716.63	709.48
787.43	560.77	454.6	569.8
252.21	757.77	337.2	839.19
934.27	1223.44	459.7	257.58
443.75	856.15	755.66	477.76
1152.38	961.48	458.34	378.69
1023.84	958.52	484.93	1272.92
463.27	702.63	964.75	612.43
862.47	537.76	662.26	404.56
746.93	556.26	484.45	1212.55
693.33	767.12	537.92	865.63
376.12	709.97	916.31	673.37
414.19	939.06	134.81	698.98
877.59	853.02	151.36	372.72
557.61	662.28	1071.88	669.36
859.06	246.08	946.56	629.63
368.71	922.29	861.43	355.67
376.68	186.21	721.66	776.71
317.99	456.44	450.65	686.55
757.17	534.11	742.35	628.17
442.77	326.03	612.8	748.7
480.81	682.86	556.62	499.16
349.29	352.88	1076.01	663.14
930.37	920.4	723.89	970.47
948.5	828.63	1035.96	966
648.13	765.47	909.24	543.04
586.82	1000.71	426.05	865.08
480.16	480.89	1253.08	869.68
570.51	726.36	601.46	273.94
1191.84	300.33	655.11	301.94
810.51	802.22	399.5	369.96
602.66	1079.17	394.91	315.66
710.75	553.04	436.99	823.17
487.85	445.5	471.64	543.9
586.95	1276.21	715.74	922.83
469.61	1184.93	480.55	672.08
513.14	938.2	951.24	614.89
545.65	945.86	584.3	769.14
713.1	1013.65	647.95	706.63
649.4	908.08	766.02	603.62
477.9	337.55	342.04	752.84
429.12	502.27	277.32	1422.04
732.94	673.23	184.47	883.95
348.28	365.39	297.07	937.68
387.29	615.53	388.9	529.97
252.34	689.91	263.24	867.76
111.54	986.11	581.82	538.93
437.99	440.47	115.16	556.04
309.81	815.35	512.89	351.42
702.73	324.47	876.8	404.94
713.78	784.64	400.76	525.9
1156.18	921.03	436.41	781.38
766.24	700.49	714.83	511.73
213.69	663.97	680.8	621.36
657.95	1054.16	661.32	682.9
537.52	709.9	941.69	293.02
1072.64	832.11	311.42	579.29
770.87	298.46	1213.3	317.06
773.81	823.54	749.91	358.61
906.19	708.23	1393.93	160.51
370.71	733.22	427.14	919.26
640.97	841.64	688.56	162.26
316.95	859.12	877.01	741.4
200.86	878.64	857.02	366.47
895.33	1311.75	991.14	948.38
476.58	801.81	458.71	800.2
765.68	1348.66	1413.69	397.59
968.79	787.31	1471.05	913.42
1141.82	812.75	877.65	734.21
693.35	438.42	910.03	559.56
754.12	434.25	1628.58	293.76
735.31	453.9	881.53	665.84
711.68	368.28	1160.9	253.28
631.17	564.5	626.82	830.21
606.14	686.09	733.59	249.2
636.73	943.06	1110.61	384.42
893.26	398	835.88	1246.48
507.81	513.92	727.33	561.16
792.45	985.69	219.89	577.16
946.76	1022.12	1012.38	784.58
166.18	1119.56	942.4	1053.47
660.88	464.44	954.95	705.84
709.71	433	269.51	824.6
796.88	651.92	882.33	462.9
642.25	441.05	374.62
400.63	652.96	468.24
967.41	467.86	504.48
169.59	790.91	773.38
725.78	281.72	362.31
643.52	311.99	806.34
1200.48	657.94	413.8
636.8	481.25	221.2
695.17	737.09
1088.73	526.27
570.49	250.73
296.66	155.19
735.45	438.83
394.69	588.6
554.31	1029.06
541.25	950.47
744.24	172.1
552.54	659.91
820.98	675.73
636.81	440.47
323.65	767.27
668.8	940.01
430.76	304.8
507.04	479.08
980.66	712.49
607.4	191.16
889.02	811.75
498.79	1086.8
535.09	541.4
1274.62	732.05
442.85	308.38
273.44	628.4
659.25	363.38
181.21	1178.69
549.85	734.04
740.18	473.64
509.2	920.55
495.61	652.81
1116.39	1248.64
826.94	480.55
591.1	744.34
494.75	394.94
504.53	401.46
922.21	407.21
647.22	563.5
604.29	490.89
773.93	749.78
1020.98	382.05
653.86	211.37
446.6	758.39
801.57	901.69
1150.41	583.23
984.79	386.29
654.11	1194.93
776.91	934.17
740.56	903.01
555.8	1161.47
719.45	563.8
1013.79	398.42
956.63	498.13
934.71	695.21
694.28	716.8
371.18	730.12
953.13	458.85
503.73	1038.57
313.52	690.75
383.34	345.26
612.06	459.45
498.13	734.38
705.22	812.96
644.92	625.94
548.24	1003.68
369.62
399.18
943.64
290.78
544.51
1020.89
859.98
800.96
737.04
1328.42
319.67
379.07
395.87
710.56
628.63
1250.86

## Sheet: Figure 4g
Control, Sham	cKO, Sham	Control, CCI	cKO, CCI
6	6	2	4
8	4	9	4
9	5	6	2
5	8	6	4
4	9	8	8
8	4	5	7
4	6	6	6
8	7	14	6
6	6	7	13
9	8	6	4
7	8	6	5
5	10	4	2
9	4	7	1
4	10	6	8
3	7	5	2
8	5	8	5
4	3	6	7
7	11	6	5
2	5	5	4
5	3	6	8
9	5	6	3
13	10	4	7
3	10	11	2
7	6	4	8
6	5	5	4
3	10	2	6
6	1	7	7
4	3	11	12
6	6	3	5
7	4	6	3
1	6	3	5
8	8	4	5
7	6	8	8
6	6	5	6
5	6	6	5
3	10	7	11
5	11	7	5
3	10	4	13
7	5	3	3
6	3	8	5
6	8	7	3
2	5	5	5
7	4	6	6
3	7	3	8
7	8	2	4
5	8	11	6
11	7	6	2
8	9	5	11
4	5	7	5
5	4	4	3
7	5	3	7
5	7	4	6
5	5	7	6
3	8	3	8
5	7	1	4
6	7	8	5
7	4	10	5
4	9	8	2
3	4	9	7
3	5	7	4
6	4	6	9
5	5	4	6
4	7	5	4
4	3	11	6
8	7	7	8
9	6	12	7
8	6	8	5
8	11	5	8
4	5	12	8
4	4	4	3
9	4	4	5
7	5	4	1
5	6	6	4
8	8	4	8
8	5	5	7
4	11	7	11
4	10	5	6
5	7	8	5
7	7	5	6
7	6	6	7
6	6	5	8
6	6	3	9
3	4	3	12
6	6	3	6
4	4	5	9
5	5	5	7
4	5	4	6
2	9	6	5
3	3	3	5
4	7	5	4
5	2	6	7
6	5	2	3
10	6	2	9
10	7	8	4
3	8	5	6
6	8	7	8
6	7	8	3
12	6	3	5
7	4	7	3
7	9	7	2
9	5	9	2
3	9	3	7
5	7	6	3
3	8	5	3
3	6	7	4
9	8	9	9
4	6	6	7
7	10	10	4
8	7	14	7
8	8	6	6
3	4	8	6
6	4	10	3
9	5	9	6
4	4	10	4
8	7	6	7
5	6	5	4
4	6	9	4
8	3	7	13
5	4	6	7
6	7	3	6
7	8	8	8
2	7	9	12
6	3	8	6
8	4	3	8
6	6	8	4
5	8	5
3	9	4
9	5	3
3	9	7
9	2	3
6	3	7
9	4	3
5	5	4
4	10
7	6
5	2
3	3
8	5
6	5
4	9
9	7
8	2
6	8
5	6
4	3
2	7
7	6
5	3
7	8
8	7
6	3
8	7
4	9
6	5
8	4
5	5
3	6
3	2
2	8
4	6
6	5
4	8
4	7
8	10
8	5
4	8
7	2
5	3
9	5
6	8
4	4
7	5
8	3
7	2
3	6
10	6
11	7
6	5
4	10
8	9
8	7
6	9
7	7
7	3
7	5
5	7
6	8
3	9
7	7
8	8
2	6
2	3
6	5
4	5
8	13
5	6
5	7
5
2
10
2
6
9
6
6
4
8
5
5
4
7
6
10

## Sheet: Figure 5e
	Ctr
Sham	1.7706	2.402	1.687	1.5073	1.5873	1.7586	2.0154	1.6442	1.6095	2.8461	2.4767	2.2841	1.2138	1.0505	1.2932	1.0425	1.0239	1.075	0.9147	1.2315	1.6375	0.9487	0.8898	1.1528	1.8095	1.6606	1.4036	1.5653	1.6201	1.9292	1.201	1.397	1.3704	2.1205	1.6301	2.2881	2.3	2.1331	2.4825	1.6843	1.7892	2.5993	2.2999	2.9027	2.4524	1.2961	1.7342	1.5558	1.8079
CCI	1.1865	0.9194	0.8731	1.5411	1.974	1.9143	1.8393	1.5714	1.105	1.5305	1.8592	2.6835	2.8794	2.7985	2.9656	2.5512	2.3755	2.1614	2.0397	1.905	1.6463	1.9577	1.952	1.7886	2.1856	2.4213	2.4036	2.295	1.7553	1.5834	1.729	2.4761	2.5654	1.953	1.5757	1.5326	1.5742	2.0478	1.5733	1.9726	1.8322	2.3132	2.1029	1.787	2.3258	1.6206	1.392	1.5575	1.7755
[truncated: 317 more columns]

## Sheet: Figure 6a
	Ctr, Sham															Ctr, CCI															cKO, Sham															cKO, CCI
Target	49.33	67	60.67	45.33	71	37.67	51	32.33	58.67	29	53.67	50	51.67	39		71.33	27.67	48.67	49	29	21	59	21	47.67	11.67	25	41	50.67	58	67	22.67	64.33	62.67	16.67	49	37.67	23	25.33	63	60.33	32	64				24.67	25.67	0	42.67
Left	4	7	13	33.33	19.33	21	30	9.67	13	22	20.33	21	26	9.66667		8.33	27	27	17.33	3.33	25	13.33	22.67	15.33	25.67	5.67	24	8	6	21.33	26.33	14	2.67	16.67	24.33	41.67	8	36	9.67	14.33	28.67	15				14	32.33	33.33	11.33
Right	36	18.33	21.67	11.33	9.67	20.67	13.67	38.67	22.33	19.33	12	18	15.67	28		15.33	23.67	19	18.33	37.33	14.33	16.33	39.33	34.33	21.33	31.33	17	23	18	6.67	22.33	15.67	33	22.67	11	8.67	44.33	24.33	19.33	18.67	24.67	12				43	30	0	35.33
Opposite	11	8	5	10.33	0.33	21	5.67	19.67	6.33	30	14.33	11.33	7	23.6667		5.33	22	5.67	15.67	30.67	40	11.67	17.33	3	41.67	38.33	18.33	18.67	18.33	5.33	29	6.33	2	44.33	16	12.33	25	14.67	8.33	7	15	9.33				18.67	12.33	67	11
[truncated: 11 more columns]

[truncated: 13 more sheets: Figurer 6b, Figure 6c_f, Figure 7a, Figure 7b, Figure 7c, Figure 7d, Figure 8a, Figure 8b, Figure 8c, Figure 8d, Figure 8e, Figure 8f, Figure 8g]
