# Supplementary material for: Astrocytic ApoE underlies maturation of hippocampal neurons and cognitive recovery after traumatic brain injury in mice
Source: Commun Biol. 2021 Nov 18;4:1303. doi: 10.1038/s42003-021-02841-4 (PMC8602391; doi:10.1038/s42003-021-02841-4)
Supplement: Supplementary file 5 — Supplementary Data 2 [file 42003_2021_2841_MOESM5_ESM.xlsx]

## Sheet: Sheet1
General Linear Model
Notes
Output Created		29-SEP-2021 10:54:26
Comments
Input	Active Dataset	DataSet2
	Filter	<none>
	Weight	<none>
	Split File	<none>
	N of Rows in Working Data File	867
Missing Value Handling	Definition of Missing	User-defined missing values are treated as missing.
	Cases Used	Statistics are based on all cases with valid data for all variables in the model.
Syntax		GLM @10um @20um @30um @40um @50um @60um @70um @80um @90um @100um @110um @120um @130um @140um @150um @160um @170um @180um @190um @200um @210um @220um @230um @240um @250um @260um @270um @280um @290um @300um BY Genotype Surgery /METHOD=SSTYPE(3) /INTERCEPT=INCLUDE /POSTHOC=Genotype Surgery(TUKEY) /CRITERIA=ALPHA(.05) /DESIGN= Genotype Surgery Genotype*Surgery.
Resources	Processor Time	00:00:00.08
	Elapsed Time	00:00:00.00
Warnings
Post hoc tests are not performed for Genotype because there are fewer than three groups.
Post hoc tests are not performed for Surgery because there are fewer than three groups.
Between-Subjects Factors
		Value Label	N
Genotype	0	Ctr	507
	1	cKO	358
Surgery	0	Sham	237
	1	CCI	628
Multivariate Testsa
Effect		Value	F	Hypothesis df	Error df	Sig.
Intercept	Pillai's Trace	0.880955	205.232b	30	832	0
	Wilks' Lambda	0.119045	205.232b	30	832	0
	Hotelling's Trace	7.4002	205.232b	30	832	0
	Roy's Largest Root	7.4002	205.232b	30	832	0
Genotype	Pillai's Trace	0.0376878	1.086b	30	832	0.34479
	Wilks' Lambda	0.962312	1.086b	30	832	0.34479
	Hotelling's Trace	0.0391638	1.086b	30	832	0.34479
	Roy's Largest Root	0.0391638	1.086b	30	832	0.34479
Surgery	Pillai's Trace	0.102846	3.179b	30	832	3.49928e-08
	Wilks' Lambda	0.897154	3.179b	30	832	3.49928e-08
	Hotelling's Trace	0.114636	3.179b	30	832	3.49928e-08
	Roy's Largest Root	0.114636	3.179b	30	832	3.49928e-08
Genotype * Surgery	Pillai's Trace	0.0509436	1.489b	30	832	0.0454567
	Wilks' Lambda	0.949056	1.489b	30	832	0.0454567
	Hotelling's Trace	0.0536782	1.489b	30	832	0.0454567
	Roy's Largest Root	0.0536782	1.489b	30	832	0.0454567
a. Design: Intercept + Genotype + Surgery + Genotype * Surgery
b. Exact statistic
Tests of Between-Subjects Effects
Source	Dependent Variable	Type III Sum of Squares	df	Mean Square	F	Sig.
Corrected Model	10 um	19.490a	3	6.49672	7.16521	9.36803e-05
	20 um	3.535b	3	1.17817	0.554898	0.644955
	30 um	22.084c	3	7.3612	2.1603	0.0912378
	40 um	61.468d	3	20.4894	4.81383	0.00248869
	50 um	59.541e	3	19.8471	4.09357	0.00672533
	60 um	68.357f	3	22.7856	4.49359	0.00387553
	70 um	98.961g	3	32.987	6.32345	0.000304268
	80 um	134.189h	3	44.7295	7.62539	4.91472e-05
	90 um	255.849i	3	85.2831	13.0804	2.33087e-08
	100 um	239.185j	3	79.7283	12.0137	1.03879e-07
	110 um	326.323k	3	108.774	16.4426	2.1356e-10
	120 um	287.128l	3	95.7094	14.3928	3.71971e-09
	130 um	255.361m	3	85.1204	12.5094	5.18551e-08
	140 um	175.198n	3	58.3992	9.23106	5.16055e-06
	150 um	117.488o	3	39.1625	6.98082	0.00012129
	160 um	71.702p	3	23.9008	4.5945	0.00337116
	170 um	48.003q	3	16.0011	4.17477	0.00601464
	180 um	18.775r	3	6.2583	2.03439	0.107539
	190 um	10.380s	3	3.45986	1.62523	0.181971
	200 um	8.660t	3	2.88664	2.11848	0.0963692
	210 um	3.390u	3	1.1299	1.37696	0.248444
	220 um	.736v	3	0.24541	0.47621	0.69892
	230 um	.748w	3	0.249207	0.645169	0.586121
	240 um	.200x	3	0.0665821	0.225676	0.878564
	250 um	.185y	3	0.0617543	0.244376	0.865359
	260 um	.140z	3	0.0465029	0.242544	0.866659
	270 um	.079aa	3	0.0261717	0.282997	0.837699
	280 um	.030ab	3	0.0100131	0.196817	0.898583
	290 um	.010ac	3	0.00323439	0.466327	0.705849
	300 um	.004ad	3	0.00142739	0.24652	0.863836
Intercept	10 um	1264.65	1	1264.65	1394.78	2.90247e-182
	20 um	3835.52	1	3835.52	1806.46	1.265e-213
	30 um	7870.82	1	7870.82	2309.86	5.81975e-246
	40 um	12369.5	1	12369.5	2906.14	3.43928e-278
	50 um	15881.7	1	15881.7	3275.67	1.08483e-295
	60 um	18303.8	1	18303.8	3609.74	0
	70 um	19631.8	1	19631.8	3763.32	0
	80 um	19900.7	1	19900.7	3392.63	6.62235e-301
	90 um	19477.7	1	19477.7	2987.42	3.49796e-282
	100 um	17476.1	1	17476.1	2633.35	3.93788e-264
	110 um	15419.5	1	15419.5	2330.85	3.39483e-247
	120 um	12608.8	1	12608.8	1896.1	8.3035e-220
	130 um	10235.3	1	10235.3	1504.19	3.99632e-191
	140 um	7399.14	1	7399.14	1169.57	1.39057e-162
	150 um	4802.89	1	4802.89	856.128	3.32111e-131
	160 um	3004.96	1	3004.96	577.649	4.47669e-98
	170 um	1688.21	1	1688.21	440.464	2.65721e-79
	180 um	893.174	1	893.174	290.345	2.52288e-56
	190 um	382.662	1	382.662	179.752	2.31319e-37
	200 um	128.143	1	128.143	94.0428	3.5661e-21
	210 um	43.946	1	43.946	53.5552	5.76435e-13
	220 um	10.5084	1	10.5084	20.3911	7.19108e-06
	230 um	4.48848	1	4.48848	11.6202	0.0006827
	240 um	1.73686	1	1.73686	5.88699	0.0154576
	250 um	1.33581	1	1.33581	5.28609	0.021735
	260 um	0.377754	1	0.377754	1.97024	0.160783
	270 um	0.120796	1	0.120796	1.30618	0.253406
	280 um	0.0853551	1	0.0853551	1.67774	0.195573
	290 um	0.00601468	1	0.00601468	0.867182	0.351998
	300 um	0.00360768	1	0.00360768	0.623072	0.430125
Genotype	10 um	0.0271123	1	0.0271123	0.029902	0.862753
	20 um	1.67595	1	1.67595	0.789345	0.374546
	30 um	10.8801	1	10.8801	3.193	0.0743057
	40 um	12.155	1	12.155	2.85573	0.091411
	50 um	3.50426	1	3.50426	0.722772	0.395472
	60 um	5.16554	1	5.16554	1.01871	0.31311
	70 um	3.43109	1	3.43109	0.657723	0.417589
	80 um	3.8135	1	3.8135	0.650117	0.420294
	90 um	2.51341	1	2.51341	0.385497	0.53484
	100 um	7.84194	1	7.84194	1.18165	0.277325
	110 um	0.567492	1	0.567492	0.0857835	0.769678
	120 um	3.48836	1	3.48836	0.52458	0.469091
	130 um	1.63971	1	1.63971	0.240974	0.623628
	140 um	1.21177	1	1.21177	0.191542	0.661746
	150 um	13.6861	1	13.6861	2.43958	0.118675
	160 um	18.8723	1	18.8723	3.62785	0.057153
	170 um	16.3298	1	16.3298	4.26054	0.0393065
	180 um	5.01031	1	5.01031	1.62871	0.202226
	190 um	5.44127	1	5.44127	2.55598	0.110245
	200 um	7.37932	1	7.37932	5.41562	0.0201884
	210 um	3.08714	1	3.08714	3.76218	0.0527505
	220 um	0.69001	1	0.69001	1.33894	0.247542
	230 um	0.650043	1	0.650043	1.68289	0.194888
	240 um	0.165553	1	0.165553	0.561131	0.454009
	250 um	0.119083	1	0.119083	0.471239	0.492603
	260 um	0.0179624	1	0.0179624	0.093686	0.759616
	270 um	0.00935577	1	0.00935577	0.101165	0.750513
	280 um	0.0200667	1	0.0200667	0.394431	0.530146
	290 um	0.000750107	1	0.000750107	0.108149	0.742342
	300 um	9.79639e-05	1	9.79639e-05	0.0169191	0.896539
Surgery	10 um	18.9039	1	18.9039	20.8491	5.69304e-06
	20 um	1.08727	1	1.08727	0.512087	0.474431
	30 um	8.86061	1	8.86061	2.60034	0.107207
	40 um	35.4328	1	35.4328	8.32469	0.00400864
	50 um	39.7409	1	39.7409	8.19676	0.0042984
	60 um	52.6212	1	52.6212	10.3775	0.00132346
	70 um	78.8538	1	78.8538	15.1159	0.000108886
	80 um	106.941	1	106.941	18.231	2.17424e-05
	90 um	226.592	1	226.592	34.7539	5.36846e-09
	100 um	204.148	1	204.148	30.7616	3.88235e-08
	110 um	318.817	1	318.817	48.1931	7.60286e-12
	120 um	278.292	1	278.292	41.8495	1.65163e-10
	130 um	250.005	1	250.005	36.7411	2.01623e-09
	140 um	171.406	1	171.406	27.0939	2.42482e-07
	150 um	95.6316	1	95.6316	17.0466	4.00245e-05
	160 um	47.4835	1	47.4835	9.12784	0.00259194
	170 um	27.7975	1	27.7975	7.25255	0.00721766
	180 um	11.4633	1	11.4633	3.72637	0.0538877
	190 um	3.60579	1	3.60579	1.69378	0.193452
	200 um	0.00163686	1	0.00163686	0.00120128	0.972359
	210 um	9.80227e-07	1	9.80227e-07	1.19456e-06	0.999128
	220 um	0.0661698	1	0.0661698	0.1284	0.720184
	230 um	0.0253502	1	0.0253502	0.065629	0.797872
	240 um	0.0435892	1	0.0435892	0.147743	0.700797
	250 um	0.055506	1	0.055506	0.21965	0.639425
	260 um	0.0877583	1	0.0877583	0.457719	0.498873
	270 um	0.0640509	1	0.0640509	0.69259	0.405516
	280 um	0.010652	1	0.010652	0.209375	0.647373
	290 um	0.00601468	1	0.00601468	0.867182	0.351998
	300 um	0.00360768	1	0.00360768	0.623072	0.430125
Genotype * Surgery	10 um	0.000182252	1	0.000182252	0.000201005	0.988692
	20 um	1.22531	1	1.22531	0.577099	0.447659
	30 um	3.75287	1	3.75287	1.10136	0.294262
	40 um	13.4688	1	13.4688	3.16439	0.0756132
	50 um	11.2578	1	11.2578	2.32198	0.127925
	60 um	6.55612	1	6.55612	1.29295	0.255822
	70 um	8.74583	1	8.74583	1.67653	0.195733
	80 um	11.9883	1	11.9883	2.04374	0.153196
	90 um	8.3676	1	8.3676	1.28339	0.257585
	100 um	11.4508	1	11.4508	1.72544	0.189344
	110 um	0.100995	1	0.100995	0.0152666	0.901694
	120 um	1.06425	1	1.06425	0.160041	0.689218
	130 um	1.69829	1	1.69829	0.249584	0.617496
	140 um	1.93706	1	1.93706	0.306187	0.580173
	150 um	3.48537	1	3.48537	0.621276	0.43079
	160 um	3.87503	1	3.87503	0.744906	0.388334
	170 um	3.75307	1	3.75307	0.979199	0.322675
	180 um	2.32127	1	2.32127	0.754577	0.385273
	190 um	2.32762	1	2.32762	1.09337	0.296018
	200 um	4.71986	1	4.71986	3.46387	0.0630639
	210 um	1.56032	1	1.56032	1.9015	0.168269
	220 um	0.116793	1	0.116793	0.226634	0.634152
	230 um	0.403754	1	0.403754	1.04527	0.306885
	240 um	0.0340489	1	0.0340489	0.115407	0.734154
	250 um	0.00329176	1	0.00329176	0.0130262	0.909159
	260 um	0.00555104	1	0.00555104	0.0289525	0.864929
	270 um	5.06923e-06	1	5.06923e-06	5.48142e-05	0.994095
	280 um	0.00223637	1	0.00223637	0.0439581	0.833981
	290 um	0.000750107	1	0.000750107	0.108149	0.742342
	300 um	9.79639e-05	1	9.79639e-05	0.0169191	0.896539
Error	10 um	780.672	861	0.906703
	20 um	1828.09	861	2.12322
	30 um	2933.84	861	3.40748
	40 um	3664.72	861	4.25635
	50 um	4174.44	861	4.84837
	60 um	4365.86	861	5.07068
	70 um	4491.51	861	5.21662
	80 um	5050.51	861	5.86586
	90 um	5613.65	861	6.51992
	100 um	5713.99	861	6.63646
	110 um	5695.86	861	6.6154
	120 um	5725.5	861	6.64983
	130 um	5858.68	861	6.80451
	140 um	5447.02	861	6.32638
	150 um	4830.23	861	5.61002
	160 um	4478.96	861	5.20205
	170 um	3300.04	861	3.83279
	180 um	2648.65	861	3.07625
	190 um	1832.93	861	2.12884
	200 um	1173.2	861	1.3626
	210 um	706.513	861	0.820573
	220 um	443.708	861	0.51534
	230 um	332.575	861	0.386266
	240 um	254.025	861	0.295034
	250 um	217.577	861	0.252702
	260 um	165.079	861	0.191729
	270 um	79.6255	861	0.0924803
	280 um	43.8035	861	0.0508751
	290 um	5.9718	861	0.00693589
	300 um	4.98531	861	0.00579014
Total	10 um	2621	865
	20 um	6728	865
	30 um	12901	865
	40 um	19010	865
	50 um	23829	865
	60 um	26989	865
	70 um	28524	865
	80 um	29213	865
	90 um	28629	865
	100 um	26424	865
	110 um	23471	865
	120 um	20288	865
	130 um	17607	865
	140 um	13969	865
	150 um	10462	865
	160 um	8079	865
	170 um	5335	865
	180 um	3724	865
	190 um	2308	865
	200 um	1355	865
	210 um	770	865
	220 um	460	865
	230 um	340	865
	240 um	257	865
	250 um	220	865
	260 um	166	865
	270 um	80	865
	280 um	44	865
	290 um	6	865
	300 um	5	865
Corrected Total	10 um	800.162	864
	20 um	1831.63	864
	30 um	2955.93	864
	40 um	3726.19	864
	50 um	4233.98	864
	60 um	4434.22	864
	70 um	4590.47	864
	80 um	5184.7	864
	90 um	5869.5	864
	100 um	5953.17	864
	110 um	6022.18	864
	120 um	6012.63	864
	130 um	6114.04	864
	140 um	5622.22	864
	150 um	4947.72	864
	160 um	4550.67	864
	170 um	3348.04	864
	180 um	2667.43	864
	190 um	1843.31	864
	200 um	1181.86	864
	210 um	709.903	864
	220 um	444.444	864
	230 um	333.323	864
	240 um	254.224	864
	250 um	217.762	864
	260 um	165.218	864
	270 um	79.704	864
	280 um	43.8335	864
	290 um	5.9815	864
	300 um	4.9896	864
a. R Squared = .024 (Adjusted R Squared = .021)
b. R Squared = .002 (Adjusted R Squared = -.002)
c. R Squared = .007 (Adjusted R Squared = .004)
d. R Squared = .016 (Adjusted R Squared = .013)
e. R Squared = .014 (Adjusted R Squared = .011)
f. R Squared = .015 (Adjusted R Squared = .012)
g. R Squared = .022 (Adjusted R Squared = .018)
h. R Squared = .026 (Adjusted R Squared = .022)
i. R Squared = .044 (Adjusted R Squared = .040)
j. R Squared = .040 (Adjusted R Squared = .037)
k. R Squared = .054 (Adjusted R Squared = .051)
l. R Squared = .048 (Adjusted R Squared = .044)
m. R Squared = .042 (Adjusted R Squared = .038)
n. R Squared = .031 (Adjusted R Squared = .028)
o. R Squared = .024 (Adjusted R Squared = .020)
p. R Squared = .016 (Adjusted R Squared = .012)
q. R Squared = .014 (Adjusted R Squared = .011)
r. R Squared = .007 (Adjusted R Squared = .004)
s. R Squared = .006 (Adjusted R Squared = .002)
t. R Squared = .007 (Adjusted R Squared = .004)
u. R Squared = .005 (Adjusted R Squared = .001)
v. R Squared = .002 (Adjusted R Squared = -.002)
w. R Squared = .002 (Adjusted R Squared = -.001)
x. R Squared = .001 (Adjusted R Squared = -.003)
y. R Squared = .001 (Adjusted R Squared = -.003)
z. R Squared = .001 (Adjusted R Squared = -.003)
aa. R Squared = .001 (Adjusted R Squared = -.002)
ab. R Squared = .001 (Adjusted R Squared = -.003)
ac. R Squared = .002 (Adjusted R Squared = -.002)
ad. R Squared = .001 (Adjusted R Squared = -.003)
