# Supplementary material for: Astrocytic ApoE underlies maturation of hippocampal neurons and cognitive recovery after traumatic brain injury in mice
Source: Commun Biol. 2021 Nov 18;4:1303. doi: 10.1038/s42003-021-02841-4 (PMC8602391; doi:10.1038/s42003-021-02841-4)
Supplement: Supplementary file 6 — Supplementary Data 3 [file 42003_2021_2841_MOESM6_ESM.xlsx]

## Sheet: Sheet1
General Linear Model
Notes
Output Created		26-SEP-2021 08:22:17
Comments
Input	Data	/Users/tonyyu/Desktop/Aldh Project/Revision/NewbornNeuronSholl.sav
	Active Dataset	DataSet1
	Filter	<none>
	Weight	<none>
	Split File	<none>
	N of Rows in Working Data File	757
Missing Value Handling	Definition of Missing	User-defined missing values are treated as missing.
	Cases Used	Statistics are based on all cases with valid data for all variables in the model.
Syntax		GLM @10um @20um @30um @40um @50um @60um @70um @80um @90um @100um @110um @120um @130um @140um @150um @160um @170um @180um @190um @200um @210um @220um @230um @240um @250um @260um @270um @280um BY Genetics Surgery /METHOD=SSTYPE(3) /INTERCEPT=INCLUDE /CRITERIA=ALPHA(.05) /DESIGN= Genetics Surgery Genetics*Surgery.
Resources	Processor Time	00:00:00.08
	Elapsed Time	00:00:00.00
[DataSet1] /Users/tonyyu/Desktop/Aldh Project/Revision/NewbornNeuronSholl.sav
Between-Subjects Factors
		N
Genetics	cKO	411
	Ctr	346
Surgery	CCI	347
	Sham	410
Multivariate Testsa
Effect		Value	F	Hypothesis df	Error df	Sig.
Intercept	Pillai's Trace	0.980369	1294.843b	28	726	0
	Wilks' Lambda	0.0196314	1294.843b	28	726	0
	Hotelling's Trace	49.9389	1294.843b	28	726	0
	Roy's Largest Root	49.9389	1294.843b	28	726	0
Genetics	Pillai's Trace	0.050354	1.375b	28	726	0.0951149
	Wilks' Lambda	0.949646	1.375b	28	726	0.0951149
	Hotelling's Trace	0.053024	1.375b	28	726	0.0951149
	Roy's Largest Root	0.053024	1.375b	28	726	0.0951149
Surgery	Pillai's Trace	0.0543774	1.491b	28	726	0.0502588
	Wilks' Lambda	0.945623	1.491b	28	726	0.0502588
	Hotelling's Trace	0.0575043	1.491b	28	726	0.0502588
	Roy's Largest Root	0.0575043	1.491b	28	726	0.0502588
Genetics * Surgery	Pillai's Trace	0.0658425	1.828b	28	726	0.00594737
	Wilks' Lambda	0.934158	1.828b	28	726	0.00594737
	Hotelling's Trace	0.0704833	1.828b	28	726	0.00594737
	Roy's Largest Root	0.0704833	1.828b	28	726	0.00594737
a. Design: Intercept + Genetics + Surgery + Genetics * Surgery
b. Exact statistic
Tests of Between-Subjects Effects
Source	Dependent Variable	Type III Sum of Squares	df	Mean Square	F	Sig.
Corrected Model	10 um	.052a	3	0.0172678	0.700332	0.552022
	20 um	3.102b	3	1.03409	3.13183	0.0250553
	30 um	8.017c	3	2.67232	3.42995	0.0167323
	40 um	12.928d	3	4.30924	3.81716	0.00987167
	50 um	17.659e	3	5.8864	3.53614	0.0144828
	60 um	21.863f	3	7.28751	3.6447	0.0124921
	70 um	8.046g	3	2.68184	1.23084	0.297433
	80 um	10.642h	3	3.54733	1.33063	0.263198
	90 um	18.428i	3	6.14281	1.9997	0.112622
	100 um	17.434j	3	5.81148	1.71684	0.162078
	110 um	8.911k	3	2.97018	0.830136	0.477473
	120 um	9.803l	3	3.26783	0.891171	0.445255
	130 um	8.963m	3	2.98781	0.808508	0.489325
	140 um	10.655n	3	3.55177	0.963968	0.409173
	150 um	18.543o	3	6.18084	1.78453	0.148644
	160 um	12.958p	3	4.31948	1.22945	0.297937
	170 um	18.371q	3	6.12354	1.80876	0.144096
	180 um	18.661r	3	6.22028	1.92898	0.123425
	190 um	21.025s	3	7.00838	2.32639	0.0734553
	200 um	24.504t	3	8.16794	3.32055	0.01941
	210 um	27.657u	3	9.21902	4.61605	0.00329446
	220 um	25.872v	3	8.62408	6.30397	0.000316755
	230 um	15.075w	3	5.02489	5.25404	0.00136321
	240 um	7.938x	3	2.64587	5.84694	0.000598427
	250 um	4.396y	3	1.46538	7.12334	0.000101017
	260 um	1.440z	3	0.480052	6.98492	0.000122549
	270 um	.128aa	3	0.0427003	2.98687	0.0304618
	280 um	.023ab	3	0.00761968	1.93495	0.122476
Intercept	10 um	761.991	1	761.991	30904.1	0
	20 um	1151.13	1	1151.13	3486.31	8.75939e-285
	30 um	1862.6	1	1862.6	2390.66	7.10237e-236
	40 um	2917.63	1	2917.63	2584.46	1.16362e-245
	50 um	4498.2	1	4498.2	2702.21	2.47819e-251
	60 um	6641.88	1	6641.88	3321.8	2.60514e-278
	70 um	8470.18	1	8470.18	3887.43	1.43136e-299
	80 um	9996.69	1	9996.69	3749.84	1.19876e-294
	90 um	11002.4	1	11002.4	3581.65	2.01795e-288
	100 um	10630.9	1	10630.9	3140.59	7.18485e-271
	110 um	9817.69	1	9817.69	2743.95	2.69275e-253
	120 um	8874.11	1	8874.11	2420.06	2.13116e-237
	130 um	7916.19	1	7916.19	2142.14	2.10526e-222
	140 um	6760.93	1	6760.93	1834.95	4.71223e-204
	150 um	5857.21	1	5857.21	1691.09	1.07185e-194
	160 um	4949.38	1	4949.38	1408.74	1.30494e-174
	170 um	4160.46	1	4160.46	1228.91	2.12836e-160
	180 um	3347.34	1	3347.34	1038.05	7.9385e-144
	190 um	2463.42	1	2463.42	817.718	2.43778e-122
	200 um	1643.59	1	1643.59	668.175	5.86275e-106
	210 um	988.135	1	988.135	494.768	1.20857e-84
	220 um	465.981	1	465.981	340.62	4.96073e-63
	230 um	196.171	1	196.171	205.117	2.54215e-41
	240 um	57.7125	1	57.7125	127.535	1.97602e-27
	250 um	13.056	1	13.056	63.4661	6.02706e-15
	260 um	2.40657	1	2.40657	35.0165	4.9626e-09
	270 um	0.146322	1	0.146322	10.2352	0.00143561
	280 um	0.0176893	1	0.0176893	4.49203	0.0343798
Genetics	10 um	0.00307348	1	0.00307348	0.124651	0.724142
	20 um	2.64166	1	2.64166	8.0005	0.00480073
	30 um	7.3754	1	7.3754	9.46639	0.0021685
	40 um	8.4691	1	8.4691	7.502	0.00630877
	50 um	12.5292	1	12.5292	7.52667	0.00622379
	60 um	17.7549	1	17.7549	8.87975	0.00297629
	70 um	3.88873	1	3.88873	1.78475	0.18197
	80 um	1.56185	1	1.56185	0.585862	0.444263
	90 um	1.56904	1	1.56904	0.510778	0.475024
	100 um	0.0192479	1	0.0192479	0.00568625	0.939911
	110 um	2.21491	1	2.21491	0.619046	0.431649
	120 um	4.89162	1	4.89162	1.334	0.248462
	130 um	5.08856	1	5.08856	1.37698	0.240988
	140 um	8.29972	1	8.29972	2.25259	0.13381
	150 um	12.0105	1	12.0105	3.46766	0.062969
	160 um	7.0049	1	7.0049	1.99381	0.158357
	170 um	9.12882	1	9.12882	2.69646	0.100989
	180 um	4.19228	1	4.19228	1.30008	0.254562
	190 um	2.20656	1	2.20656	0.732454	0.392361
	200 um	5.7004	1	5.7004	2.3174	0.128353
	210 um	3.55334	1	3.55334	1.77919	0.182652
	220 um	5.82994	1	5.82994	4.26153	0.0393267
	230 um	3.92929	1	3.92929	4.10847	0.0430208
	240 um	1.80217	1	1.80217	3.9825	0.0463351
	250 um	1.33359	1	1.33359	6.4827	0.011091
	260 um	0.480807	1	0.480807	6.99591	0.00833992
	270 um	0.0155818	1	0.0155818	1.08994	0.296819
	280 um	0.00489134	1	0.00489134	1.24211	0.26542
Surgery	10 um	0.0143248	1	0.0143248	0.580971	0.446171
	20 um	0.015217	1	0.015217	0.0460859	0.830078
	30 um	0.122827	1	0.122827	0.15765	0.691442
	40 um	0.14489	1	0.14489	0.128344	0.720255
	50 um	0.000686359	1	0.000686359	0.000412318	0.983805
	60 um	0.0853875	1	0.0853875	0.0427048	0.836338
	70 um	5.06515	1	5.06515	2.32468	0.127757
	80 um	6.52859	1	6.52859	2.44893	0.118025
	90 um	13.7421	1	13.7421	4.47353	0.0347517
	100 um	14.8542	1	14.8542	4.38826	0.0365208
	110 um	2.71398	1	2.71398	0.758531	0.384066
	120 um	2.01357	1	2.01357	0.549121	0.458908
	130 um	2.03641	1	2.03641	0.551058	0.458117
	140 um	0.617173	1	0.617173	0.167504	0.682456
	150 um	0.103839	1	0.103839	0.0299804	0.862581
	160 um	2.05396	1	2.05396	0.584618	0.444747
	170 um	0.0799449	1	0.0799449	0.023614	0.877912
	180 um	0.538856	1	0.538856	0.167106	0.682813
	190 um	0.592917	1	0.592917	0.196815	0.657431
	200 um	0.0833039	1	0.0833039	0.0338659	0.854042
	210 um	0.136492	1	0.136492	0.068343	0.793836
	220 um	0.000737657	1	0.000737657	0.000539208	0.98148
	230 um	0.0352552	1	0.0352552	0.036863	0.847796
	240 um	0.403777	1	0.403777	0.892281	0.345163
	250 um	1.04847	1	1.04847	5.09672	0.0242568
	260 um	0.570003	1	0.570003	8.29373	0.00409114
	270 um	0.0986059	1	0.0986059	6.89744	0.00880732
	280 um	0.0176893	1	0.0176893	4.49203	0.0343798
Genetics * Surgery	10 um	0.0291245	1	0.0291245	1.18121	0.277458
	20 um	0.243549	1	0.243549	0.737608	0.390701
	30 um	0.246254	1	0.246254	0.31607	0.574147
	40 um	2.83746	1	2.83746	2.51345	0.113299
	50 um	3.39886	1	3.39886	2.0418	0.153443
	60 um	2.3888	1	2.3888	1.19471	0.274731
	70 um	0.00379571	1	0.00379571	0.00174206	0.966719
	80 um	2.05961	1	2.05961	0.772577	0.379701
	90 um	2.3627	1	2.3627	0.769142	0.380762
	100 um	1.29671	1	1.29671	0.383078	0.536148
	110 um	3.00221	1	3.00221	0.839088	0.359951
	120 um	1.96252	1	1.96252	0.5352	0.464656
	130 um	0.831851	1	0.831851	0.225101	0.635318
	140 um	1.24806	1	1.24806	0.33873	0.560738
	150 um	8.32189	1	8.32189	2.4027	0.121547
	160 um	2.87523	1	2.87523	0.818377	0.365944
	170 um	10.11	1	10.11	2.98629	0.0843822
	180 um	13.9986	1	13.9986	4.34114	0.0375388
	190 um	17.9977	1	17.9977	5.97423	0.0147448
	200 um	19.729	1	19.729	8.0205	0.00474857
	210 um	25.728	1	25.728	12.8822	0.000353203
	220 um	21.5338	1	21.5338	15.7406	7.95883e-05
	230 um	12.3129	1	12.3129	12.8743	0.000354667
	240 um	6.76826	1	6.76826	14.9567	0.000119515
	250 um	2.94699	1	2.94699	14.3256	0.000165985
	260 um	0.732979	1	0.732979	10.6651	0.00114117
	270 um	0.0373773	1	0.0373773	2.61452	0.106308
	280 um	0.00489134	1	0.00489134	1.24211	0.26542
Error	10 um	18.5664	753	0.0246566
	20 um	248.631	753	0.330187
	30 um	586.673	753	0.779114
	40 um	850.071	753	1.12891
	50 um	1253.47	753	1.66464
	60 um	1505.61	753	1.99948
	70 um	1640.68	753	2.17886
	80 um	2007.42	753	2.6659
	90 um	2313.12	753	3.07187
	100 um	2548.9	753	3.38499
	110 um	2694.19	753	3.57794
	120 um	2761.17	753	3.66689
	130 um	2782.68	753	3.69546
	140 um	2774.45	753	3.68453
	150 um	2608.07	753	3.46357
	160 um	2645.54	753	3.51333
	170 um	2549.27	753	3.38548
	180 um	2428.16	753	3.22465
	190 um	2268.45	753	3.01255
	200 um	1852.24	753	2.45982
	210 um	1503.87	753	1.99717
	220 um	1030.13	753	1.36804
	230 um	720.159	753	0.956387
	240 um	340.749	753	0.452522
	250 um	154.904	753	0.205715
	260 um	51.7514	753	0.0687269
	270 um	10.7649	753	0.014296
	280 um	2.96525	753	0.00393792
Total	10 um	810	757
	20 um	1454	757
	30 um	2548	757
	40 um	3895	757
	50 um	5955	757
	60 um	8461	757
	70 um	10517	757
	80 um	12434	757
	90 um	13812	757
	100 um	13653	757
	110 um	12861	757
	120 um	11943	757
	130 um	10982	757
	140 um	9755	757
	150 um	8603	757
	160 um	7754	757
	170 um	6805	757
	180 um	5854	757
	190 um	4787	757
	200 um	3522	757
	210 um	2504	757
	220 um	1505	757
	230 um	921	757
	240 um	401	757
	250 um	170	757
	260 um	55	757
	270 um	11	757
	280 um	3	757
Corrected Total	10 um	18.6182	756
	20 um	251.733	756
	30 um	594.69	756
	40 um	862.999	756
	50 um	1271.13	756
	60 um	1527.47	756
	70 um	1648.73	756
	80 um	2018.06	756
	90 um	2331.55	756
	100 um	2566.33	756
	110 um	2703.1	756
	120 um	2770.97	756
	130 um	2791.64	756
	140 um	2785.11	756
	150 um	2626.61	756
	160 um	2658.5	756
	170 um	2567.64	756
	180 um	2446.82	756
	190 um	2289.48	756
	200 um	1876.75	756
	210 um	1531.52	756
	220 um	1056.01	756
	230 um	735.234	756
	240 um	348.687	756
	250 um	159.3	756
	260 um	53.1915	756
	270 um	10.893	756
	280 um	2.98811	756
a. R Squared = .003 (Adjusted R Squared = -.001)
b. R Squared = .012 (Adjusted R Squared = .008)
c. R Squared = .013 (Adjusted R Squared = .010)
d. R Squared = .015 (Adjusted R Squared = .011)
e. R Squared = .014 (Adjusted R Squared = .010)
f. R Squared = .014 (Adjusted R Squared = .010)
g. R Squared = .005 (Adjusted R Squared = .001)
h. R Squared = .005 (Adjusted R Squared = .001)
i. R Squared = .008 (Adjusted R Squared = .004)
j. R Squared = .007 (Adjusted R Squared = .003)
k. R Squared = .003 (Adjusted R Squared = -.001)
l. R Squared = .004 (Adjusted R Squared = .000)
m. R Squared = .003 (Adjusted R Squared = -.001)
n. R Squared = .004 (Adjusted R Squared = .000)
o. R Squared = .007 (Adjusted R Squared = .003)
p. R Squared = .005 (Adjusted R Squared = .001)
q. R Squared = .007 (Adjusted R Squared = .003)
r. R Squared = .008 (Adjusted R Squared = .004)
s. R Squared = .009 (Adjusted R Squared = .005)
t. R Squared = .013 (Adjusted R Squared = .009)
u. R Squared = .018 (Adjusted R Squared = .014)
v. R Squared = .025 (Adjusted R Squared = .021)
w. R Squared = .021 (Adjusted R Squared = .017)
x. R Squared = .023 (Adjusted R Squared = .019)
y. R Squared = .028 (Adjusted R Squared = .024)
z. R Squared = .027 (Adjusted R Squared = .023)
aa. R Squared = .012 (Adjusted R Squared = .008)
ab. R Squared = .008 (Adjusted R Squared = .004)
